# Supplementary material for: Razanandrongobe sakalavae, a gigantic mesoeucrocodylian from the Middle Jurassic of Madagascar, is the oldest known notosuchian
Source: PeerJ. 2017 Jul 4;5:e3481. doi: 10.7717/peerj.3481 (PMC5499610; doi:10.7717/peerj.3481)
Supplement: Data S2 [file peerj-05-3481-s002.zip]

Archive with 1 entries (1 files):
- data S2 Razanandrongobe matrix.nex
