# Supplementary material for: Razanandrongobe sakalavae, a gigantic mesoeucrocodylian from the Middle Jurassic of Madagascar, is the oldest known notosuchian
Source: PeerJ. 2017 Jul 4;5:e3481. doi: 10.7717/peerj.3481 (PMC5499610; doi:10.7717/peerj.3481)
Supplement: Data S2 [file peerj-05-3481-s002.zip › data S2 Razanandrongobe matrix.nex]

#NEXUS
[ File saved by NDE version 0.5.0, Sat Jan 21 17:54:29 2017 ]
BEGIN TAXA;
	DIMENSIONS NTAX=113;
	TAXLABELS
		Gracilisuchus
		Terrestrisuchus
		Dibothrosuchus
		'Protosuchus richardsoni'
		'Protosuchus haughtoni'
		Hemiprotosuchus
		Orthosuchus
		Edentosuchus
		KayentaForm
		Zaraasuchus
		Gobiosuchus
		'Sichuanosuchus shuhanensis'
		'Sichuanosuchus huidongensis'
		Shantungosuchus
		Zosuchus
		'Hsisosuchus chowi'
		'Hsisosuchus chungkingensis'
		Fruitachampsa
		Uruguaysuchus
		Candidodon
		Libycosuchus
		Simosuchus
		Malawisuchus
		Pakasuchus
		Chimaerasuchus
		'Notosuchus terrestris'
		Comahuesuchus
		Mariliasuchus
		Labidiosuchus
		Caryonosuchus
		'S. huenei'
		Armadillosuchus
		Caipirasuchus.stenognathus
		Caipirasuchus.montealtensis
		Caipirasuchus.paulistanus
		Yacarerani
		Adamantinasuchus
		Coringasuchus
		Morrinhosuchus
		Campinasuchus
		Pissarrachampsa
		'B. albertoi'
		'B. pachecoi'
		'B. salgadoensis'
		Stratiotosuchus
		Pehuenchesuchus
		Cynodontosuchus
		Bergisuchus
		Iberosuchus
		Bretesuchus
		Barinasuchus
		'S. huilensis'
		'S. icaeorhinus'
		'S. querejazus'
		Ayllusuchus
		Lorosuchus
		'Lumbrera form'
		Pabhwehshi
		'A. gomesii'
		'A. patagonicus'
		'A. buitreraensis'
		'A. wegeneri'
		'A. tsangatsangana'
		Anatosuchus
		Montealtosuchus
		Uberabasuchus
		Lomasuchus
		Gasparinisuchus
		Hamadasuchus
		Mahajangasuchus
		Kaprosuchus
		Stolokrosuchus
		Theriosuchus
		Alligatorium
		'Goniopholis simus'
		'Goniopholis stovalli'
		Eutretauranosuchus
		Calsoyasuchus
		Sunosuchus
		Shamosuchus
		Bernissartia
		Hylaeochampsa
		'Glen Rose Form'
		Borealosuchus
		'Pristichampsus vorax'
		'Eothoracosaurus mississippiensi'
		Gavialis
		'Leidyosuchus canadensis'
		'Asiatosuchus germanicus'
		Crocodylus
		'Diplocynodon hantoniensis'
		Alligator
		Pelagosaurus
		'Steneosaurus bollensis'
		'M. superciliousus'
		'M. casamequelai'
		'C. araucaniensis'
		'C. suevicus'
		'D. maximus'
		'D. andiniensis'
		Rhabdognathus
		Sokotosuchus
		Dyrosaurus
		Hyposaurus
		Pholidosaurus
		Sarcosuchus
		Terminonaris
		Rugosuchus
		Argochampsa
		Microsuchus
		Neuquensuchus
		'Llanosuchus tamaensis'
		Razanandrongobe
		;
ENDBLOCK;
BEGIN CHARACTERS;
	DIMENSIONS NCHAR=440;
	FORMAT DATATYPE=STANDARD MISSING=? GAP=- SYMBOLS="012345";
	CHARLABELS
		[1] _
		[2] _
		[3] _
		[4] _
		[5] _
		[6] _
		[7] _
		[8] _
		[9] _
		[10] _
		[11] _
		[12] _
		[13] _
		[14] _
		[15] _
		[16] _
		[17] _
		[18] _
		[19] _
		[20] _
		[21] _
		[22] _
		[23] _
		[24] _
		[25] _
		[26] _
		[27] _
		[28] _
		[29] _
		[30] _
		[31] _
		[32] _
		[33] _
		[34] _
		[35] _
		[36] _
		[37] _
		[38] _
		[39] _
		[40] _
		[41] _
		[42] _
		[43] _
		[44] _
		[45] _
		[46] _
		[47] _
		[48] _
		[49] _
		[50] _
		[51] _
		[52] _
		[53] _
		[54] _
		[55] _
		[56] _
		[57] _
		[58] _
		[59] _
		[60] _
		[61] _
		[62] _
		[63] _
		[64] _
		[65] _
		[66] _
		[67] _
		[68] _
		[69] _
		[70] _
		[71] _
		[72] _
		[73] _
		[74] _
		[75] _
		[76] _
		[77] _
		[78] _
		[79] _
		[80] _
		[81] _
		[82] _
		[83] _
		[84] _
		[85] _
		[86] _
		[87] _
		[88] _
		[89] _
		[90] _
		[91] _
		[92] _
		[93] _
		[94] _
		[95] _
		[96] _
		[97] _
		[98] _
		[99] _
		[100] _
		[101] _
		[102] _
		[103] _
		[104] _
		[105] _
		[106] _
		[107] _
		[108] _
		[109] _
		[110] _
		[111] _
		[112] _
		[113] _
		[114] _
		[115] _
		[116] _
		[117] _
		[118] _
		[119] _
		[120] _
		[121] _
		[122] _
		[123] _
		[124] _
		[125] _
		[126] _
		[127] _
		[128] _
		[129] _
		[130] _
		[131] _
		[132] _
		[133] _
		[134] _
		[135] _
		[136] _
		[137] _
		[138] _
		[139] _
		[140] _
		[141] _
		[142] _
		[143] _
		[144] _
		[145] _
		[146] _
		[147] _
		[148] _
		[149] _
		[150] _
		[151] _
		[152] _
		[153] _
		[154] _
		[155] _
		[156] _
		[157] _
		[158] _
		[159] _
		[160] _
		[161] _
		[162] _
		[163] _
		[164] _
		[165] _
		[166] _
		[167] _
		[168] _
		[169] _
		[170] _
		[171] _
		[172] _
		[173] _
		[174] _
		[175] _
		[176] _
		[177] _
		[178] _
		[179] _
		[180] _
		[181] _
		[182] _
		[183] _
		[184] _
		[185] _
		[186] _
		[187] _
		[188] _
		[189] _
		[190] _
		[191] _
		[192] _
		[193] _
		[194] _
		[195] _
		[196] _
		[197] _
		[198] _
		[199] _
		[200] _
		[201] _
		[202] _
		[203] _
		[204] _
		[205] _
		[206] _
		[207] _
		[208] _
		[209] _
		[210] _
		[211] _
		[212] _
		[213] _
		[214] _
		[215] _
		[216] _
		[217] _
		[218] _
		[219] _
		[220] _
		[221] _
		[222] _
		[223] _
		[224] _
		[225] _
		[226] _
		[227] _
		[228] _
		[229] _
		[230] _
		[231] _
		[232] _
		[233] _
		[234] _
		[235] _
		[236] _
		[237] _
		[238] _
		[239] _
		[240] _
		[241] _
		[242] _
		[243] _
		[244] _
		[245] _
		[246] _
		[247] _
		[248] _
		[249] _
		[250] _
		[251] _
		[252] _
		[253] _
		[254] _
		[255] _
		[256] _
		[257] _
		[258] _
		[259] _
		[260] _
		[261] _
		[262] _
		[263] _
		[264] _
		[265] _
		[266] _
		[267] _
		[268] _
		[269] _
		[270] _
		[271] _
		[272] _
		[273] _
		[274] _
		[275] _
		[276] _
		[277] _
		[278] _
		[279] _
		[280] _
		[281] _
		[282] _
		[283] _
		[284] _
		[285] _
		[286] _
		[287] _
		[288] _
		[289] _
		[290] _
		[291] _
		[292] _
		[293] _
		[294] _
		[295] _
		[296] _
		[297] _
		[298] _
		[299] _
		[300] _
		[301] _
		[302] _
		[303] _
		[304] _
		[305] _
		[306] _
		[307] _
		[308] _
		[309] _
		[310] _
		[311] _
		[312] _
		[313] _
		[314] _
		[315] _
		[316] _
		[317] _
		[318] _
		[319] _
		[320] _
		[321] _
		[322] _
		[323] _
		[324] _
		[325] _
		[326] _
		[327] _
		[328] _
		[329] _
		[330] _
		[331] _
		[332] _
		[333] _
		[334] _
		[335] _
		[336] _
		[337] _
		[338] _
		[339] _
		[340] _
		[341] _
		[342] _
		[343] _
		[344] _
		[345] _
		[346] _
		[347] _
		[348] _
		[349] _
		[350] _
		[351] _
		[352] _
		[353] _
		[354] _
		[355] _
		[356] _
		[357] _
		[358] _
		[359] _
		[360] _
		[361] _
		[362] _
		[363] _
		[364] _
		[365] _
		[366] _
		[367] _
		[368] _
		[369] _
		[370] _
		[371] _
		[372] _
		[373] _
		[374] _
		[375] _
		[376] _
		[377] _
		[378] _
		[379] _
		[380] _
		[381] _
		[382] _
		[383] _
		[384] _
		[385] _
		[386] _
		[387] _
		[388] _
		[389] _
		[390] _
		[391] _
		[392] _
		[393] _
		[394] _
		[395] _
		[396] _
		[397] _
		[398] _
		[399] _
		[400] _
		[401] _
		[402] _
		[403] _
		[404] _
		[405] _
		[406] _
		[407] _
		[408] _
		[409] _
		[410] _
		[411] _
		[412] _
		[413] _
		[414] _
		[415] _
		[416] _
		[417] _
		[418] _
		[419] _
		[420] _
		[421] _
		[422] _
		[423] _
		[424] _
		[425] _
		[426] _
		[427] _
		[428] _
		[429] _
		[430] _
		[431] _
		[432] _
		[433] _
		[434] _
		[435] _
		[436] _
		[437] _
		[438] _
		[439] _
		[440] _
		;
	STATELABELS
		1
			' '
			' '
			' ',
		2
			' '
			' ',
		3
			' '
			' '
			' '
			' ',
		4
			' '
			' ',
		5
			' '
			' ',
		6
			' '
			' '
			' ',
		7
			' '
			' ',
		8
			' '
			' ',
		9
			' '
			' '
			' '
			' ',
		10
			' '
			' '
			' ',
		11
			' '
			' ',
		12
			' '
			' ',
		13
			' '
			' ',
		14
			' '
			' ',
		15
			' '
			' ',
		16
			' '
			' '
			' ',
		17
			' '
			' ',
		18
			' '
			' ',
		19
			' '
			' ',
		20
			' '
			' ',
		21
			' '
			' ',
		22
			' '
			' ',
		23
			' '
			' '
			' ',
		24
			' '
			' ',
		25
			' '
			' ',
		26
			' '
			' ',
		27
			' '
			' ',
		28
			' '
			' ',
		29
			' '
			' ',
		30
			' '
			' ',
		31
			' '
			' ',
		32
			' '
			' ',
		33
			' '
			' ',
		34
			' '
			' ',
		35
			' '
			' ',
		36
			' '
			' '
			' '
			' '
			' ',
		37
			' '
			' '
			' ',
		38
			' '
			' '
			' ',
		39
			' '
			' ',
		40
			' '
			' ',
		41
			' '
			' ',
		42
			' '
			' ',
		43
			' '
			' '
			' ',
		44
			' '
			' '
			' ',
		45
			' '
			' '
			' ',
		46
			' '
			' ',
		47
			' '
			' ',
		48
			' '
			' ',
		49
			' '
			' '
			' ',
		50
			' '
			' ',
		51
			' '
			' ',
		52
			' '
			' ',
		53
			' '
			' ',
		54
			' '
			' ',
		55
			' '
			' ',
		56
			' '
			' ',
		57
			' '
			' ',
		58
			' '
			' ',
		59
			' '
			' ',
		60
			' '
			' ',
		61
			' '
			' ',
		62
			' '
			' ',
		63
			' '
			' ',
		64
			' '
			' ',
		65
			' '
			' '
			' '
			' ',
		66
			' '
			' ',
		67
			' '
			' '
			' ',
		68
			' '
			' ',
		69
			' '
			' '
			' ',
		70
			' '
			' ',
		71
			' '
			' '
			' ',
		72
			' '
			' ',
		73
			' '
			' '
			' ',
		74
			' '
			' ',
		75
			' '
			' ',
		76
			' '
			' ',
		77
			' '
			' '
			' '
			' ',
		78
			' '
			' ',
		79
			' '
			' '
			' ',
		80
			' '
			' ',
		81
			' '
			' ',
		82
			' '
			' '
			' ',
		83
			' '
			' ',
		84
			' '
			' ',
		85
			' '
			' ',
		86
			' '
			' '
			' ',
		87
			' '
			' ',
		88
			' '
			' ',
		89
			' '
			' ',
		90
			' '
			' '
			' ',
		91
			' '
			' '
			' '
			' '
			' '
			' ',
		92
			' '
			' ',
		93
			' '
			' ',
		94
			' '
			' '
			' ',
		95
			' '
			' '
			' '
			' ',
		96
			' '
			' '
			' ',
		97
			' '
			' '
			' ',
		98
			' '
			' '
			' ',
		99
			' '
			' ',
		100
			' '
			' ',
		101
			' '
			' ',
		102
			' '
			' ',
		103
			' '
			' '
			' '
			' ',
		104
			' '
			' ',
		105
			' '
			' '
			' ',
		106
			' '
			' '
			' '
			' ',
		107
			' '
			' ',
		108
			' '
			' '
			' '
			' '
			' ',
		109
			' '
			' '
			' ',
		110
			' '
			' ',
		111
			' '
			' ',
		112
			' '
			' ',
		113
			' '
			' ',
		114
			' '
			' ',
		115
			' '
			' ',
		116
			' '
			' '
			' ',
		117
			' '
			' ',
		118
			' '
			' ',
		119
			' '
			' ',
		120
			' '
			' '
			' ',
		121
			' '
			' ',
		122
			' '
			' ',
		123
			' '
			' ',
		124
			' '
			' ',
		125
			' '
			' ',
		126
			' '
			' '
			' ',
		127
			' '
			' ',
		128
			' '
			' '
			' ',
		129
			' '
			' ',
		130
			' '
			' ',
		131
			' '
			' ',
		132
			' '
			' ',
		133
			' '
			' ',
		134
			' '
			' ',
		135
			' '
			' ',
		136
			' '
			' ',
		137
			' '
			' ',
		138
			' '
			' ',
		139
			' '
			' ',
		140
			' '
			' '
			' ',
		141
			' '
			' ',
		142
			' '
			' '
			' ',
		143
			' '
			' '
			' ',
		144
			' '
			' ',
		145
			' '
			' ',
		146
			' '
			' ',
		147
			' '
			' ',
		148
			' '
			' ',
		149
			' '
			' '
			' ',
		150
			' '
			' ',
		151
			' '
			' ',
		152
			' '
			' ',
		153
			' '
			' ',
		154
			' '
			' '
			' ',
		155
			' '
			' ',
		156
			' '
			' ',
		157
			' '
			' ',
		158
			' '
			' ',
		159
			' '
			' '
			' '
			' ',
		160
			' '
			' ',
		161
			' '
			' ',
		162
			' '
			' ',
		163
			' '
			' ',
		164
			' '
			' ',
		165
			' '
			' ',
		166
			' '
			' ',
		167
			' '
			' '
			' ',
		168
			' '
			' ',
		169
			' '
			' ',
		170
			' '
			' ',
		171
			' '
			' ',
		172
			' '
			' ',
		173
			' '
			' ',
		174
			' '
			' ',
		175
			' '
			' ',
		176
			' '
			' '
			' ',
		177
			' '
			' ',
		178
			' '
			' ',
		179
			' '
			' '
			' ',
		180
			' '
			' ',
		181
			' '
			' ',
		182
			' '
			' '
			' ',
		183
			' '
			' ',
		184
			' '
			' '
			' ',
		185
			' '
			' ',
		186
			' '
			' ',
		187
			' '
			' ',
		188
			' '
			' ',
		189
			' '
			' ',
		190
			' '
			' ',
		191
			' '
			' ',
		192
			' '
			' ',
		193
			' '
			' '
			' ',
		194
			' '
			' ',
		195
			' '
			' ',
		196
			' '
			' ',
		197
			' '
			' '
			' ',
		198
			' '
			' ',
		199
			' '
			' ',
		200
			' '
			' ',
		201
			' '
			' ',
		202
			' '
			' ',
		203
			' '
			' ',
		204
			' '
			' ',
		205
			' '
			' ',
		206
			' '
			' ',
		207
			' '
			' '
			' ',
		208
			' '
			' ',
		209
			' '
			' ',
		210
			' '
			' ',
		211
			' '
			' ',
		212
			' '
			' ',
		213
			' '
			' ',
		214
			' '
			' ',
		215
			' '
			' ',
		216
			' '
			' ',
		217
			' '
			' ',
		218
			' '
			' ',
		219
			' '
			' '
			' ',
		220
			' '
			' ',
		221
			' '
			' ',
		222
			' '
			' ',
		223
			' '
			' ',
		224
			' '
			' ',
		225
			' '
			' '
			' ',
		226
			' '
			' '
			' ',
		227
			' '
			' ',
		228
			' '
			' '
			' ',
		229
			' '
			' ',
		230
			' '
			' ',
		231
			' '
			' ',
		232
			' '
			' ',
		233
			' '
			' ',
		234
			' '
			' ',
		235
			' '
			' ',
		236
			' '
			' '
			' ',
		237
			' '
			' ',
		238
			' '
			' ',
		239
			' '
			' ',
		240
			' '
			' ',
		241
			' '
			' ',
		242
			' '
			' ',
		243
			' '
			' '
			' '
			' ',
		244
			' '
			' ',
		245
			' '
			' ',
		246
			' '
			' ',
		247
			' '
			' ',
		248
			' '
			' ',
		249
			' '
			' ',
		250
			' '
			' ',
		251
			' '
			' ',
		252
			' '
			' ',
		253
			' '
			' ',
		254
			' '
			' ',
		255
			' '
			' ',
		256
			' '
			' ',
		257
			' '
			' ',
		258
			' '
			' ',
		259
			' '
			' ',
		260
			' '
			' ',
		261
			' '
			' ',
		262
			' '
			' '
			' ',
		263
			' '
			' ',
		264
			' '
			' ',
		265
			' '
			' ',
		266
			' '
			' ',
		267
			' '
			' ',
		268
			' '
			' ',
		269
			' '
			' ',
		270
			' '
			' ',
		271
			' '
			' '
			' ',
		272
			' '
			' ',
		273
			' '
			' ',
		274
			' '
			' ',
		275
			' '
			' ',
		276
			' '
			' '
			' '
			' ',
		277
			' '
			' ',
		278
			' '
			' ',
		279
			' '
			' '
			' ',
		280
			' '
			' ',
		281
			' '
			' ',
		282
			' '
			' ',
		283
			' '
			' ',
		284
			' '
			' ',
		285
			' '
			' '
			' ',
		286
			' '
			' ',
		287
			' '
			' ',
		288
			' '
			' ',
		289
			' '
			' ',
		290
			' '
			' ',
		291
			' '
			' ',
		292
			' '
			' ',
		293
			' '
			' ',
		294
			' '
			' ',
		295
			' '
			' '
			' ',
		296
			' '
			' ',
		297
			' '
			' ',
		298
			' '
			' ',
		299
			' '
			' ',
		300
			' '
			' ',
		301
			' '
			' ',
		302
			' '
			' ',
		303
			' '
			' ',
		304
			' '
			' ',
		305
			' '
			' ',
		306
			' '
			' ',
		307
			' '
			' ',
		308
			' '
			' ',
		309
			' '
			' ',
		310
			' '
			' ',
		311
			' '
			' ',
		312
			' '
			' ',
		313
			' '
			' ',
		314
			' '
			' ',
		315
			' '
			' ',
		316
			' '
			' ',
		317
			' '
			' ',
		318
			' '
			' ',
		319
			' '
			' ',
		320
			' '
			' ',
		321
			' '
			' ',
		322
			' '
			' ',
		323
			' '
			' ',
		324
			' '
			' ',
		325
			' '
			' ',
		326
			' '
			' ',
		327
			' '
			' ',
		328
			' '
			' ',
		329
			' '
			' ',
		330
			' '
			' ',
		331
			' '
			' ',
		332
			' '
			' ',
		333
			' '
			' ',
		334
			' '
			' ',
		335
			' '
			' ',
		336
			' '
			' ',
		337
			' '
			' ',
		338
			' '
			' ',
		339
			' '
			' ',
		340
			' '
			' ',
		341
			' '
			' ',
		342
			' '
			' ',
		343
			' '
			' '
			' ',
		344
			' '
			' ',
		345
			' '
			' ',
		346
			' '
			' ',
		347
			' '
			' ',
		348
			' '
			' ',
		349
			' '
			' ',
		350
			' '
			' ',
		351
			' '
			' ',
		352
			' '
			' ',
		353
			' '
			' ',
		354
			' '
			' ',
		355
			' '
			' ',
		356
			' '
			' '
			' ',
		357
			' '
			' '
			' ',
		358
			' '
			' ',
		359
			' '
			' ',
		360
			' '
			' ',
		361
			' '
			' ',
		362
			' '
			' ',
		363
			' '
			' ',
		364
			' '
			' '
			' ',
		365
			' '
			' ',
		366
			' '
			' '
			' ',
		367
			' '
			' ',
		368
			' '
			' '
			' ',
		369
			' '
			' ',
		370
			' '
			' ',
		371
			' '
			' ',
		372
			' '
			' ',
		373
			' '
			' ',
		374
			' '
			' ',
		375
			' '
			' ',
		376
			' '
			' ',
		377
			' '
			' ',
		378
			' '
			' '
			' ',
		379
			' '
			' ',
		380
			' '
			' ',
		381
			' '
			' ',
		382
			' '
			' ',
		383
			' '
			' ',
		384
			' '
			' ',
		385
			' '
			' ',
		386
			' '
			' ',
		387
			' '
			' ',
		388
			' '
			' '
			' ',
		389
			' '
			' ',
		390
			' '
			' ',
		391
			' '
			' ',
		392
			' '
			' ',
		393
			' '
			' ',
		394
			' '
			' ',
		395
			' '
			' ',
		396
			' '
			' ',
		397
			' '
			' ',
		398
			' '
			' ',
		399
			' '
			' ',
		400
			' '
			' ',
		401
			' '
			' '
			' ',
		402
			' '
			' ',
		403
			' '
			' ',
		404
			' '
			' ',
		405
			' '
			' ',
		406
			' '
			' ',
		407
			' '
			' ',
		408
			' '
			' ',
		409
			' '
			' ',
		410
			' '
			' ',
		411
			' '
			' ',
		412
			' '
			' ',
		413
			' '
			' ',
		414
			' '
			' ',
		415
			' '
			' ',
		416
			' '
			' ',
		417
			' '
			' ',
		418
			' '
			' ',
		419
			' '
			' ',
		420
			' '
			' ',
		421
			' '
			' ',
		422
			' '
			' ',
		423
			' '
			' ',
		424
			' '
			' ',
		425
			' '
			' ',
		426
			' '
			' ',
		427
			' '
			' ',
		428
			' '
			' ',
		429
			' '
			' ',
		430
			' '
			' ',
		431
			' '
			' ',
		432
			' '
			' ',
		433
			' '
			' ',
		434
			' '
			' ',
		435
			' '
			' ',
		436
			' '
			' ',
		437
			' '
			' '
			' ',
		438
			' '
			' ',
		439
			' '
			' ',
		440
			' '
			' ',
	;
	MATRIX
		Gracilisuchus 000000??0? 0000000000 00?0?00000 0000?0??0? 0?00000?00 0???0000?0 ???0?000?1 00000?0000 0000?0???0 000?0?0000 003012?00? 0??????01? 01000??1?0 1???000001 002?0???00 00????000? ??00000?00 00????000? ??0????0?? ?????0000? 00000?0?00 0000000?0? 0000?00?0? 0??0?0??00 0??0?00??1 ?0?0?001?? ?0?110???1 ??01000??0 ?????????? ????0????? ?????????? ?????????? ????00000? ???????010 ?0000???00 …
		Terrestrisuchus 000??00??0 ??000000?0 00?0?00?00 0?110?0000 0?00000?00 0??0?000?0 00????00?? ?010??0?00 0000?010?0 000?020000 01301??011 0??00?00?0 0100??10?0 0?110?0?0? ?(01)110???00 000???000? ??00100?00 0??001?00? ??0????0?? ????00???? 00??0?0??0 ?0???????? ???0?????? ???0?????0 ?????????? ???0?00??? ?????????? ?????????? ?????????? ?????0???? ??0???0??? 0000?00??? ??0?00??0? ?????????? ??????…
		Dibothrosuchus 000?00?030 ??001???00 0000?????? 0011000000 0?00000?00 00?00000?0 ?0102000?0 00100?0010 ?000?????2 000?0????? 013010?011 0?0?0?0000 01001?10?0 0?1?0?0101 011100??00 0001??00?0 ?00?100000 0100010000 ?000??00?0 ?001000010 00100?0?00 0000000?00 0000?0?000 0??0??0000 0??0000?00 ?0?0?000?0 ?0?1101?01 ??01000??0 ??00100?00 000000???? 00???00?00 0000?00??? ?00000000? ?????????? ???????00?…
		'Protosuchus richardsoni' 2100000130 0000011010 0001000001 0001000101 0?00201001 1111100101 01103011?1 0021000101 0100001100 (12345)00?120011 0100111021 01010100(01)0 00000?01?? 01??10010(01) 0101000100 ???0110000 0000000000 01?0010000 0?0???0000 ?010012000 0011110??0 01000?010? 0000?0?000 0??0?00000 0??0000000 0100000??? ?0??10???? ?00?000??0 000???0?00 0?000?0??? ?00?0?00?? 0000100??? ??0000101…
		'Protosuchus haughtoni' 2100?0?130 0000?11010 000100?001 0001000101 0?00201001 11?1100101 ?1?03011?1 0?2?000101 ?????????? ????12???? ?10?1110?? 0??????0(01)? ?000(01)?01?0 01??10010? 01??1?0100 ???011?000 ??0?100000 0100???000 0?00??00?0 ?010?120?0 0011?00?10 0100010?00 00?0?0?000 0??0?00000 0??0000000 01?0?00??? ?00?10???? ??01000??1 0?0??00?00 ?000?00??? 000??????? ?????????? ?????????? ??????…
		Hemiprotosuchus ?10?00?1?? ?????10010 ?0??00?001 0?11????01 ??0020?00? 11?1100101 ??1?3?11?? 0?21????01 ?????????0 ????1200?1 ?1001??0?? ???????000 ?000?????0 0???00000? ?10?????00 ???????0?0 ??0??00?0? ?????1?000 0?0????0?? ?0???12??? 001??10?00 ?00?01??00 ???0???0?? ???0?????0 0???00???0 0????00??? ?0??10???? ????0????0 ??????0?0? ???0?????? ????????00 ?????????? ?????????? ?????????? ?????????…
		Orthosuchus 2110000130 1?00010010 00(01)1000001 0001000?00 0?00201100 1111100??1 ?1?03011?0 ?0?0?00100 0100011100 000?120010 0130211421 01?10?10?1 00000001?0 101000001? 000?0???00 001??0000? ??10100000 01?0?10000 0?0????0?? 000?012?00 0011110?00 01000?0?00 0?00?00?0? 0??0?000?0 ???0000?00 0100?00??? 100110??01 ?0??0?0??0 ?0?000???? ??0?00??00 ?????0?000 0000?00?0? 00?100001? ?????0???? ???????0?0…
		Edentosuchus 201?????(12)? ???0??(01)0?? 1?0100??0? ????02?110 ?00??????? ?????????? ????(23)?211? ???10?0101 0????????? (2345)????????? ??0???1(23)?? ???????001 10??1?01?1 ???1000110 ?11?1????? ???01??001 ?1?1?00(01)?? ??0????00? 0?0????1?? 0?101??1?? ??11??0??1 ??00000??0 ???0???0?? ???0???0?? ???00?0??0 ?1?0?00??? ?10?101??? ????000??? ?????????? ?????0??00 ?0???????? ?????????? ?????????? ???…
		KayentaForm (12)01110?120 0000?10010 ?0??00???? 0?0???1111 0?00201001 1111100001 011?3011?0 002100?101 0??0????00 ??0?120010 11001112?? ??0????011 00?00?0100 0111?(01)0100 1?01?10100 000010??01 ?1???????? ?1?????00? ??0????1?0 0010112??0 0011??0?01 0???00???? ?????000?? ???0?????? ???????0?? ?1???00??? ?(01)?1?????? ?????????0 ?????????? ?????????? ?????????? ?????????? ?????????? ?????????? ????…
		Zaraasuchus 10???????? ?????1?01? 01?1000001 ?10?02???? ?????????? ?????????? ????3????? 0??010???? ?????????? (12345)0??1010?? 0????????? ??0??????? ?????????? ?????0???? ?1??1????? ????10???? ?????0000? ??????0??? 0?????0??? ??1?????1? 00???0???0 ???1111111 1111?????? ?????????? ???0?????0 0????????? ??0?10???? ???1000??0 0???????0? ?????????? ?????????? ?????????? ?????????? ?????????? ???????…
		Gobiosuchus 101000?110 000011001? (01)(01)?1?00001 ?10?020100 0?00201120 11111000?0 ????301??? 0?10100(01)01 0?0?11???? ??0?101011 0(01)3012002? 0000???001 0(01)00001000 000?000010 01211?0100 ???1100000 0001?00000 ?1?0020000 000???00?0 ?01?012100 0011?00?00 ?001111111 1111?00000 0??0000000 0??0000?00 010??00??? ?001?0??1? ???10?0??0 ??0?(12)???00 00??0????? 000????0?? 0??0?????? ?????????? ??????…
		'Sichuanosuchus shuhanensis' (12)01??0?120 0(01)00?10010 (01)1?110???1 ?00?021?10 100020?1?0 11?1100??? ????3?11?? 0?1?000011 ?1??11???? 000??????? ?10?11?0?1 ???0??1001 00??1??10? 0????0011? (01)1210??10? ????1??000 ??00100?00 ?10???000? 0?00???0?0 0110?11101 1111100?10 1000010011 ???0???0?0 0??000?0?0 0????00??0 01???00??? ?00??0???? ?0??000??0 0?????0??? ?000?????? ?????????? 0000?0???? ???1??…
		'Sichuanosuchus huidongensis' 201??0?120 ??00??0?1? 10?110?001 100?021?10 ?0002????? 1????0???? ???03?1110 0???00?011 ?????????? ????1????? ?1???1?0?? ????????0? ?0?????100 0????00111 012?????01 ???01??000 ?00??00(01)?? ?1?0??0000 0?00???0?0 0?10011??? 11?1?001?0 1??0010011 00?0?0?000 0???000000 0??0000?00 01?0?00??? ?01??0???? ???1000??0 ??????0?00 ?000?????? ?????????? ?????????? ?????????? ???…
		Shantungosuchus 2?1????1?0 ???0?1??1? ???11????? ?????21?1(01) 100020?1?0 11?1100?10 ????????10 0?1?000??1 0???????0? ?????????? ??0?1????? ?1?????001 00??????00 ??10?00??? 11211??101 ??????0000 0000??0??? ?1???10?00 ??0????0?? ????0??101 1111??0?1(01) 10??0???1? ?????????? ???0?????? ?????????? ??0??0???? ?????????? ?????????? ?????????? ?????????? ?????????? ?????????? ?????????? ?????????? ???…
		Zosuchus 201??0?120 0000??0010 10(01)110?001 110?022110 10022?1??0 11?11000?0 ?1?0311110 ????0?0111 1????????? ?????????? ?10?12?3?? ?1?????001 00011011?0 001?0?0010 112?(01)?0101 ???0?0?001 00010000?(01) 111????0?? 0?00???000 ?1000111?? 1011?10110 1000000100 ???0?000?0 00?0000000 ???00?0?00 0100?00??? ?10?10???? 0???0?0??0 0????0??00 000??????? ?????????? ?????????? ?????????? ?????????? ???????…
		'Hsisosuchus chowi' 201??0?110 ??00?01010 00(01)?100011 0001021110 1000211120 11?10000?0 ?1?03??11? 010000201? ?????????? ?????????? ?0001110?? 0??????01? ?110??100? ?0??000(01)11 011?1?0?01 ????10??0? ??0??0010? ??0????000 0?010000?0 0110?1000? 0001?10010 0(01)0?00000? ???0?0?0?0 0??100??00 0??0000000 01?0?00??? ?00??0?0?? ????00???0 0?????0?00 ???00????? ?????????? ?????????? ?????????? ???????…
		'Hsisosuchus chungkingensis' 201?0????? ??00001010 0001100011 000?021?10 1000(12)??12? 11?10000?0 ?1?0(23)?111? 0?00(01)02?1? ?10??????? 000?1000?? ?0?01?1021 ?1?????010 01?????0?0 000??000?1 011?1??001 ????10???0 ??0??0010? 010???000? 0?000000?0 0110??(01)00? 0001111110 0(01)?0000?00 00?0???000 ?0?10??0?? ????000?00 01?0?00??? ?00?00???? ??01000??0 0????????? ?????????? ?????????? ?????????? ???…
		Fruitachampsa 201??00120 0100010000 1001000001 1001022111 1?0120112? 1???0?0??0 ??1?3?21?? ???(01)?00111 01011?1?00 011112?0?? 1?0??(01)00?? 1?100??001 ?0?0100100 ??101?0011 ?01110??0? ?00?10???? ?001?00?0? ???001?000 0?0????0?? ??110???00 0????101?? 0?00000?00 0??0??00?? ?0??00???? ?????????0 ?100?00??? ??01?1???? ??????0??? ??????0??? ?0??1????? ?????????? ?????????? ?????????? ?????????? ?????…
		Uruguaysuchus 201?00?102 ??00??10?? 1??111??1? ??01022?10 100011???? 11?1010??0 ???0(23)11121 (01)100012010 0??1?2??1(12) (12345)000?0?0?? 010?110021 0?00??001(02) 0110101?00 ??001?0111 ?0(12)??0?011 ???0111000 0101?00?0? ?100?0?000 0?00011010 1?110??0?0 0001?10010 ??000???00 ???01(01)??00 ?001?00?00 0?0??0???? ?10??00??? ?0?1?0??1? 1101000110 00?1??0??? 00?0?10??1 ??1??????? ??????0??? ?????????…
		Candidodon 201??0?102 ??00111000 10(01)110??11 000?022?10 1000?1??20 1??1000?10 ?1?0??112? ??????2110 0????????? ?????????? ?11?1?01?? 010????010 011?1?1000 00?0100?10 001???0011 ???0?0?00? ?101?0?101 1100?1?000 0?0001?000 01(12)1010010 ??01?100?0 00000000?? ???0?1?000 0001000?0? 0?00?00?00 0100?00??? ??0110??1? ????000000 ??????0?00 00000????? ?????????? ?????????? ?????????? ?????????? ???????0…
[truncated: 111 more rows]
