# Supplementary material for: Razanandrongobe sakalavae, a gigantic mesoeucrocodylian from the Middle Jurassic of Madagascar, is the oldest known notosuchian
Source: PeerJ. 2017 Jul 4;5:e3481. doi: 10.7717/peerj.3481 (PMC5499610; doi:10.7717/peerj.3481)
Supplement: Data S3 — MPT1 of 50,000 most parsimonious trees (MPTs) generated by PAUP 4.0a150 (Swofford, 2002) on the data matrix in the Supplementary material, showing the phylogenetic relationships of Razanandrongobe sakalavae within the Mesoeucrocodylia. [file peerj-05-3481-s003.log]

Phylogenetic relationships of Razanandrongobe sakalavae:
(1) Settings, (2) Strict consensus of 50,000 trees, (3) 75% Majority-Rule consensus of 50,000 trees, 
(4) branch lengths and linkages, apomorphy list and character changelist for Most Parsimonious Tree number 1 (MPT1) 
under ACCTRAN and DELTRAN transformations.


paup> Outgroup 1;

Outgroup status changed:
  1 taxon transferred to outgroup
  Total number of taxa now in outgroup = 1
  Number of ingroup taxa = 112

Character types changed:
  Of 440 total characters:
    43 characters are of type 'ord' (Wagner)
    397 characters are of type 'unord'

paup> CType Ord:1 3 6 10 23 37 43-45 49 65-73\2 77 79 86 90-91 96-97 105 116 126 140 142-143 149 167 182 187 193 197 226 228 279 339 356-357 364 368 401;

paup> Set maxtrees=50000 increase=no;

Maxtrees reset to 50000

paup> HSearch;

Heuristic search settings:
  Optimality criterion = parsimony
    Character-status summary:
      Of 440 total characters:
        43 characters are of type 'ord' (Wagner)
        397 characters are of type 'unord'
        All characters have equal weight
        2 characters are constant
        15 variable characters are parsimony-uninformative
        Number of parsimony-informative characters = 423
    Gaps are treated as "missing"
    Multistate taxa interpreted as uncertainty
  Starting tree(s) obtained via stepwise addition
    Addition sequence: simple (reference taxon = Gracilisuchus)
    Number of trees held at each step = 1
  Branch-swapping algorithm: tree-bisection-reconnection (TBR) with reconnection limit = 8
    Steepest descent option not in effect
  'Maxtrees' setting = 50000 (will not be increased)
  Branches collapsed (creating polytomies) if maximum branch length is zero
  'MulTrees' option in effect
  No topological constraints in effect
  Trees are unrooted

Heuristic search completed
  Total number of rearrangements tried = 2157494116
  Score of best tree(s) found = 1738
  Number of trees retained = 50000
  Time used = 00:20:51 (CPU time = 00:20:50.9)

paup> ConTree / majRule percent=75;

Strict consensus of 50000 trees:

/------------------------------------------------------------------------------------------------------------------------------------------------------------- Gracilisuchus
|
|                                                                                                                                                     /------- Terrestrisuchus
|      /----------------------------------------------------------------------------------------------------------------------------------------------+
|      |                                                                                                                                              \------- Dibothrosuchus
|      |
|      |                                                                                                                                              /------- Protosuchus richardsoni
|      |                                                                                                                                      /-------+
|      |                                                                                                                                      |       \------- Protosuchus haughtoni
|      |                                                                                                                               /------+
|      |                                                                                                                               |      \--------------- Hemiprotosuchus
|      |                                                                                                                       /-------+
|      |                                                                                                                       |       |              /------- Edentosuchus
|      |              /--------------------------------------------------------------------------------------------------------+       \--------------+
|      |              |                                                                                                        |                      \------- KayentaForm
|      |              |                                                                                                        |
|      |              |                                                                                                        \------------------------------ Orthosuchus
|      |              |
|      |              |                                                                                                                               /------- Zaraasuchus
|      |              |       /-----------------------------------------------------------------------------------------------------------------------+
|      |              |       |                                                                                                                       \------- Gobiosuchus
|      |              |       |
|      |              |       |                                                                                                                       /------- Sichuanosuchus shuhanensis
|      |              |       |                                                                                                                       |
|      |              |       |                                                                                                               /-------+------- Sichuanosuchus huidongensis
|      |              |       |                                                                                                               |       |
|      |       /------+       |                                                                                                               |       \------- Shantungosuchus
|      |       |      |       |      /--------------------------------------------------------------------------------------------------------+
|      |       |      |       |      |                                                                                                        |       /------- Zosuchus
|      |       |      |       |      |                                                                                                        \-------+
|      |       |      |       |      |                                                                                                                \------- Fruitachampsa
|      |       |      |       |      |
|      |       |      |       |      |                                                                                                                /------- Hsisosuchus chowi
|      |       |      |       |      |       /--------------------------------------------------------------------------------------------------------+
|      |       |      |       |      |       |                                                                                                        \------- Hsisosuchus chungkingensis
|      |       |      |       |      |       |
|      |       |      |       |      |       |                                                                                                        /------- Uruguaysuchus
|      |       |      |       |      |       |                                                                                                /-------+
|      |       |      |       |      |       |                                                                                                |       \------- A. patagonicus
|      |       |      \-------+      |       |                                                                                         /------+
|      |       |              |      |       |                                                                                 /-------+      \--------------- A. gomesii
|      |       |              |      |       |                                                                                 |       |
|      |       |              |      |       |                                                                                 |       \---------------------- A. buitreraensis
|      |       |              |      |       |                                                                                 |
|      |       |              |      |       |                                                                          /------+------------------------------ A. wegeneri
|      |       |              |      |       |                                                                          |      |
|      |       |              |      |       |                                                                          |      +------------------------------ A. tsangatsangana
|      |       |              |      |       |                                                                          |      |
|      |       |              |      |       |                                                                          |      \------------------------------ Anatosuchus
|      |       |              |      |       |                                                                          |
|      |       |              |      |       |                                                                          |                             /------- Montealtosuchus
|      |       |              |      |       |              /-----------------------------------------------------------+                             |
|      |       |              |      |       |              |                                                           |                             +------- Uberabasuchus
|      |       |              |      |       |              |                                                           |                     /-------+
|      |       |              |      |       |              |                                                           |                     |       +------- Lomasuchus
|      |       |              |      |       |              |                                                           |                     |       |
|      |       |              |      |       |              |                                                           |              /------+       \------- Gasparinisuchus
|      |       |              |      |       |              |                                                           |              |      |
|      |       |              |      |       |              |                                                           \--------------+      \--------------- Hamadasuchus
|      |       |              \------+       |              |                                                                          |
|      |       |                     |       |              |                                                                          |              /------- Mahajangasuchus
|      |       |                     |       |              |                                                                          \--------------+
|      |       |                     |       |              |                                                                                         \------- Kaprosuchus
|      |       |                     |       |              |
\------+       |                     |       |              |                                                                                         /------- Candidodon
       |       |                     |       |              |              /--------------------------------------------------------------------------+
       |       |                     |       |              |              |                                                                          \------- Simosuchus
       |       |                     |       |              |              |
       |       |                     |       |              |              |      /--------------------------------------------------------------------------- Malawisuchus
       |       |                     |       |              |              |      |
       |       |                     |       |              |              |      +--------------------------------------------------------------------------- Pakasuchus
       |       |                     |       |              |              |      |
       |       |                     |       |              |              |      |       /------------------------------------------------------------------- Chimaerasuchus
       |       |                     |       |              |              |      |       |
       |       |                     |       |              |              |      |       |                                            /---------------------- Notosuchus terrestris
       |       |                     |       |              |              |      |       |                                            |
       |       |                     |       |              |              |      |       |                                            +---------------------- Mariliasuchus
       |       |                     |       |              |              |      |       |                                            |
       |       |                     |       |              |              |      |       |                                            +---------------------- Labidiosuchus
       |       |                     |       |              |              |      |       |                                            |
       |       |                     |       |              |              |      |       |                                            +---------------------- Caryonosuchus
       |       |                     |       |              |              |      |       |                                            |
       |       |                     |       |      /-------+              |      |       |                                            +---------------------- S. huenei
       |       |                     |       |      |       |              |      |       |                                            |
       |       |                     |       |      |       |              |      |       |                                            +---------------------- Armadillosuchus
       |       |                     |       |      |       |      /-------+      |       |                                            |
       |       |                     |       |      |       |      |       |      |       |                                    /-------+      /--------------- Caipirasuchus.stenognathus
       |       |                     |       |      |       |      |       |      |       |                                    |       |      |
       |       |                     |       |      |       |      |       |      |       |                                    |       +------+       /------- Caipirasuchus.montealtensis
       |       |                     |       |      |       |      |       |      |       |                                    |       |      \-------+
       |       |                     |       |      |       |      |       |      |       |                                    |       |              \------- Caipirasuchus.paulistanus
       |       |                     |       |      |       |      |       |      |       |                                    |       |
       |       |                     \-------+      |       |      |       |      |       |                                    |       +---------------------- Yacarerani
       |       |                             |      |       |      |       |      |       +------------------------------------+       |
       |       |                             |      |       |      |       |      |       |                                    |       +---------------------- Adamantinasuchus
       |       |                             |      |       |      |       |      |       |                                    |       |
       |       |                             |      |       |      |       |      +-------+                                    |       +---------------------- Coringasuchus
       |       |                             |      |       |      |       |      |       |                                    |       |
       |       |                             |      |       |      |       |      |       |                                    |       \---------------------- Llanosuchus tamaensis
       |       |                             |      |       |      |       |      |       |                                    |
       |       |                             |      |       |      |       |      |       |                                    \------------------------------ Morrinhosuchus
       |       |                             |      |       |      |       |      |       |
       |       |                             |      |       |      |       |      |       |      /------------------------------------------------------------ Comahuesuchus
       |       |                             |      |       |      |       |      |       |      |
       |       |                             |      |       |      |       \------+       |      |                                     /---------------------- Campinasuchus
       |       |                             |      |       |      |              |       |      |                                     |
       |       |                             |      |       |      |              |       |      |                             /-------+      /--------------- B. albertoi
       |       |                             |      |       |      |              |       |      |                             |       |      |
       |       |                             |      |       |      |              |       |      |                             |       \------+       /------- B. pachecoi
       |       |                             |      |       |      |              |       |      |                      /------+              \-------+
       |       |                             |      |       |      |              |       |      |                      |      |                      \------- B. salgadoensis
       |       |                             |      |       |      |              |       |      |              /-------+      |
       |       |                             |      |       |      |              |       |      |              |       |      \------------------------------ Stratiotosuchus
       |       |                             |      |       \------+              |       |      |              |       |
       |       |                             |      |              |              |       |      |       /------+       \------------------------------------- Pissarrachampsa
       |       |                             |      |              |              |       |      |       |      |
       |       |                             |      |              |              |       |      +-------+      \--------------------------------------------- Pabhwehshi
       |       |                             |      |              |              |       |      |       |
       |       |                             |      |              |              |       |      |       \---------------------------------------------------- Cynodontosuchus
       |       |                             |      |              |              |       |      |
       |       |                             |      |              |              |       \------+------------------------------------------------------------ Pehuenchesuchus
       |       |                             |      |              |              |              |
       |       |                             |      |              |              |              +------------------------------------------------------------ Iberosuchus
       |       |                             |      |              |              |              |
       |       |                             |      |              |              |              |                                                    /------- Bretesuchus
       \-------+                             |      |              |              |              |                                            /-------+
               |                             |      |              |              |              |                                            |       \------- Ayllusuchus
               |                             |      |              |              |              |                                            |
               |                             |      |              |              |              |                                     /------+       /------- S. icaeorhinus
               |                             |      |              |              |              |                                     |      |       |
               |                             |      |              |              |              |                                     |      \-------+------- S. querejazus
               |                             |      |              |              |              +-------------------------------------+              |
               |                             |      |              |              |              |                                     |              \------- Lumbrera form
               |                             |      |              |              |              |                                     |
               |                             |      |              |              |              |                                     \---------------------- Barinasuchus
               |                             |      |              |              |              |
               |                             |      |              |              |              +------------------------------------------------------------ Lorosuchus
               |                             |      |              |              |              |
               |                             |      |              |              |              \------------------------------------------------------------ Razanandrongobe
               |                             |      |              |              |
               |                             |      |              |              \--------------------------------------------------------------------------- Neuquensuchus
               |                             |      |              |
               |                             |      |              \------------------------------------------------------------------------------------------ Libycosuchus
               |                             |      |
               |                             |      +--------------------------------------------------------------------------------------------------------- Stolokrosuchus
               |                             |      |
               |                             |      |                                                                                                 /------- Theriosuchus
               |                             |      |                                            /----------------------------------------------------+
               |                             |      |                                            |                                                    \------- Alligatorium
               |                             |      |                                            |
               |                             |      |                                            |                                            /--------------- Goniopholis simus
               |                             \------+                                            |                                            |
               |                                    |                                            |                                            |       /------- Goniopholis stovalli
               |                                    |                                            |                                            +-------+
               |                                    |                                            |       /------------------------------------+       \------- Eutretauranosuchus
               |                                    |                                            |       |                                    |
               |                                    |                                     /------+       |                                    |       /------- Calsoyasuchus
               |                                    |                                     |      |       |                                    \-------+
               |                                    |                                     |      |       |                                            \------- Sunosuchus
               |                                    |                                     |      |       |
               |                                    |                                     |      |       |                                            /------- Shamosuchus
               |                                    |                                     |      |       |              /-----------------------------+
               |                                    |                                     |      |       |              |                             \------- Rugosuchus
               |                                    |                                     |      |       |              |
               |                                    |                                     |      \-------+              |      /------------------------------ Hylaeochampsa
               |                                    |                                     |              |      /-------+      |
               |                                    |                                     |              |      |       |      |       /---------------------- Borealosuchus
               |                                    |                                     |              |      |       |      |       |
               |                                    |                                     |              |      |       |      |       +---------------------- Pristichampsus vorax
               |                                    |                                     |              |      |       \------+       |
               |                                    |                                     |              |      |              |       |              /------- Gavialis
               |                                    |                                     |              |      |              |       +--------------+
               |                                    |                                     |              |      |              |       |              \------- Argochampsa
               |                                    |                                     |              |      |              |       |
               |                                    |                                     |              |      |              \-------+      /--------------- Leidyosuchus canadensis
               |                                    |                                     |              \------+                      |      |
               |                                    |                                     |                     |                      +------+       /------- Diplocynodon hantoniensis
               |                                    |                                     |                     |                      |      \-------+
               |                                    |                                     |                     |                      |              \------- Alligator
               |                                    +-------------------------------------+                     |                      |
               |                                    |                                     |                     |                      +---------------------- Asiatosuchus germanicus
               |                                    |                                     |                     |                      |
               |                                    |                                     |                     |                      \---------------------- Crocodylus
               |                                    |                                     |                     |
               |                                    |                                     |                     |                                     /------- Bernissartia
               |                                    |                                     |                     \-------------------------------------+
               |                                    |                                     |                                                           \------- Glen Rose Form
               |                                    |                                     |
               |                                    |                                     |                             /------------------------------------- Eothoracosaurus mississippiensi
               |                                    |                                     |                             |
               |                                    |                                     |                             |                             /------- Rhabdognathus
               |                                    |                                     |                             |                             |
               |                                    |                                     |                             |                     /-------+------- Dyrosaurus
               |                                    |                                     |                             |                     |       |
               |                                    |                                     |                     /-------+              /------+       \------- Hyposaurus
               |                                    |                                     |                     |       |              |      |
               |                                    |                                     |                     |       |              |      \--------------- Sokotosuchus
               |                                    |                                     |                     |       |      /-------+
               |                                    |                                     |                     |       |      |       |              /------- Sarcosuchus
               |                                    |                                     |                     |       \------+       \--------------+
               |                                    |                                     |                     |              |                      \------- Terminonaris
               |                                    |                                     |                     |              |
               |                                    |                                     |                     |              \------------------------------ Pholidosaurus
               |                                    |                                     \---------------------+
               |                                    |                                                           |              /------------------------------ Pelagosaurus
               |                                    |                                                           |              |
               |                                    |                                                           |              |       /---------------------- M. superciliousus
               |                                    |                                                           |       /------+       |
               |                                    |                                                           |       |      |       +---------------------- M. casamequelai
               |                                    |                                                           |       |      |       |
               |                                    |                                                           |       |      \-------+              /------- C. araucaniensis
               |                                    |                                                           |       |              |      /-------+
               |                                    |                                                           \-------+              |      |       \------- C. suevicus
               |                                    |                                                                   |              \------+
               |                                    |                                                                   |                     |       /------- D. maximus
               |                                    |                                                                   |                     \-------+
               |                                    |                                                                   |                             \------- D. andiniensis
               |                                    |                                                                   |
               |                                    |                                                                   \------------------------------------- Steneosaurus bollensis
               |                                    |
               |                                    \--------------------------------------------------------------------------------------------------------- Microsuchus
               |
               |                                                                                                                                      /------- Bergisuchus
               \--------------------------------------------------------------------------------------------------------------------------------------+
                                                                                                                                                      \------- S. huilensis

75% Majority-rule consensus of 50000 trees

/-------------------------------------------------------------------------------------------------------------------------------------------------------- Gracilisuchus(1)
|
|                                                                                                                                                 /------ Terrestrisuchus(2)
|     /--------------------------------------------------------------------100--------------------------------------------------------------------+
|     |                                                                                                                                           \------ Dibothrosuchus(3)
|     |
|     |                                                                                                                                           /------ Protosuchus richardsoni(4)
|     |                                                                                                                                    /-100--+
|     |                                                                                                                                    |      \------ Protosuchus haughtoni(5)
|     |                                                                                                                              /-100-+
|     |                                                                                                                              |     \------------- Hemiprotosuchus(6)
|     |                                                                                                                        /-100-+
|     |                                                                                                                        |     |            /------ Edentosuchus(8)
|     |            /----------------------------------------------------100----------------------------------------------------+     \----100-----+
|     |            |                                                                                                           |                  \------ KayentaForm(9)
|     |            |                                                                                                           |
|     |            |                                                                                                           \------------------------- Orthosuchus(7)
|     |            |
|     |            |                                                                                                                              /------ Zaraasuchus(10)
|     |            |     /----------------------------------------------------------100-----------------------------------------------------------+
|     |            |     |                                                                                                                        \------ Gobiosuchus(11)
|     |            |     |
|     |            |     |                                                                                                                        /------ Sichuanosuchus shuhanensis(12)
|     |            |     |                                                                                                                 /--86--+
|     |            |     |                                                                                                                 |      \------ Shantungosuchus(14)
|     |            |     |                                                                                                           /-100-+
|     |            |     |                                                                                                           |     \------------- Sichuanosuchus huidongensis(13)
|     |      /-100-+     |      /------------------------------------------------100-------------------------------------------------+
|     |      |     |     |      |                                                                                                    |            /------ Zosuchus(15)
|     |      |     |     |      |                                                                                                    \----100-----+
|     |      |     |     |      |                                                                                                                 \------ Fruitachampsa(18)
|     |      |     |     |      |
|     |      |     |     |      |                                                                                                                 /------ Hsisosuchus chowi(16)
|     |      |     |     |      |     /----------------------------------------------------100----------------------------------------------------+
|     |      |     |     |      |     |                                                                                                           \------ Hsisosuchus chungkingensis(17)
|     |      |     |     |      |     |
|     |      |     |     |      |     |                                                                                                           /------ Uruguaysuchus(19)
|     |      |     |     |      |     |                                                                                                    /-100--+
|     |      |     |     |      |     |                                                                                                    |      \------ A. patagonicus(60)
|     |      |     |     |      |     |                                                                                              /-100-+
|     |      |     \-100-+      |     |                                                                                        /-100-+     \------------- A. gomesii(59)
|     |      |           |      |     |                                                                                        |     |
|     |      |           |      |     |                                                                                 /--93--+     \------------------- A. buitreraensis(61)
|     |      |           |      |     |                                                                                 |      |
|     |      |           |      |     |                                                                           /-93--+      \------------------------- A. tsangatsangana(63)
|     |      |           |      |     |                                                                           |     |
|     |      |           |      |     |                                                                     /-100-+     \-------------------------------- Anatosuchus(64)
|     |      |           |      |     |                                                                     |     |
|     |      |           |      |     |                                                                     |     \-------------------------------------- A. wegeneri(62)
|     |      |           |      |     |                                                                     |
|     |      |           |      |     |                                                                     |                                     /------ Montealtosuchus(65)
|     |      |           |      |     |                                                                     |                                     |
|     |      |           |      |     |                        /--------------------100---------------------+                                     +------ Uberabasuchus(66)
|     |      |           |      |     |                        |                                            |                              /-100--+
|     |      |           |      |     |                        |                                            |                              |      +------ Lomasuchus(67)
|     |      |           |      |     |                        |                                            |                              |      |
|     |      |           |      |     |                        |                                            |                        /-100-+      \------ Gasparinisuchus(68)
|     |      |           |      |     |                        |                                            |                        |     |
|     |      |           |      |     |                        |                                            \----------100-----------+     \------------- Hamadasuchus(69)
|     |      |           |      |     |                        |                                                                     |
|     |      |           \-100--+     |                        |                                                                     |            /------ Mahajangasuchus(70)
|     |      |                  |     |                        |                                                                     \----100-----+
|     |      |                  |     |                        |                                                                                  \------ Kaprosuchus(71)
|     |      |                  |     |                        |
\-----+      |                  |     |                        |                                                                                  /------ Candidodon(20)
      |      |                  |     |                        |            /---------------------------------100---------------------------------+
      |      |                  |     |                        |            |                                                                     \------ Simosuchus(22)
      |      |                  |     |                        |            |
      |      |                  |     |                        |            |                                                                     /------ Malawisuchus(23)
      |      |                  |     |                        |            |     /------------------------------88-------------------------------+
      |      |                  |     |                        |            |     |                                                               \------ Pakasuchus(24)
      |      |                  |     |                        |            |     |
      |      |                  |     |                        |            |     |                               /-------------------------------------- Chimaerasuchus(25)
      |      |                  |     |                        |            |     |                               |
      |      |                  |     |                        |            |     |                               |            /------------------------- Notosuchus terrestris(26)
      |      |                  |     |                        |            |     |                               |            |
      |      |                  |     |                        |            |     |                               |            +------------------------- Mariliasuchus(28)
      |      |                  |     |                        |            |     |                               |            |
      |      |                  |     |                        |            |     |                               |            +------------------------- Labidiosuchus(29)
      |      |                  |     |                        |            |     |                               |            |
      |      |                  |     |                        |            |     |                               |            |                  /------ Caryonosuchus(30)
      |      |                  |     |                        |            |     |                               |            |           /--95--+
      |      |                  |     |                        |            |     |                               |            |           |      \------ Armadillosuchus(32)
      |      |                  |     |                  /-100-+            |     |      /-----------91-----------+            |     /-90--+
      |      |                  |     |                  |     |            |     |      |                        |            |     |     \------------- S. huenei(31)
      |      |                  |     |                  |     |      /-100-+     |      |                        |            +-85--+
      |      |                  |     |                  |     |      |     |     |      |                        |     /-100--+     |     /------------- Caipirasuchus.stenognathus(33)
      |      |                  |     |                  |     |      |     |     |      |                        |     |      |     |     |
      |      |                  |     |                  |     |      |     |     |      |                        |     |      |     \-100-+      /------ Caipirasuchus.montealtensis(34)
      |      |                  |     |                  |     |      |     |     |      |                        |     |      |           \-100--+
      |      |                  |     |                  |     |      |     |     |      |                        |     |      |                  \------ Caipirasuchus.paulistanus(35)
      |      |                  |     |                  |     |      |     |     |      |                        |     |      |
      |      |                  |     |                  |     |      |     |     |      |                        |     |      |                  /------ Yacarerani(36)
      |      |                  |     |                  |     |      |     |     |      |                        \-100-+      +--------95--------+
      |      |                  \-100-+                  |     |      |     |     |      |                              |      |                  \------ Adamantinasuchus(37)
      |      |                        |                  |     |      |     |     |      |                              |      |
      |      |                        |                  |     |      |     |     |      |                              |      +------------------------- Coringasuchus(38)
      |      |                        |                  |     |      |     |     |      |                              |      |
      |      |                        |                  |     |      |     |     |      |                              |      \------------------------- Llanosuchus tamaensis(112)
      |      |                        |                  |     |      |     |     |      |                              |
      |      |                        |                  |     |      |     |     |      |                              \-------------------------------- Morrinhosuchus(39)
      |      |                        |                  |     |      |     |     +-100--+
      |      |                        |                  |     |      |     |     |      |     /--------------------------------------------------------- Comahuesuchus(27)
      |      |                        |                  |     |      |     |     |      |     |
      |      |                        |                  |     |      |     |     |      |     |                                     /------------------- Campinasuchus(40)
      |      |                        |                  |     |      |     \-100-+      |     |                                     |
      |      |                        |                  |     |      |           |      |     |                               /-100-+     /------------- B. albertoi(42)
      |      |                        |                  |     |      |           |      |     |                               |     |     |
      |      |                        |                  |     |      |           |      |     |                               |     \-100-+      /------ B. pachecoi(43)
      |      |                        |                  |     |      |           |      |     |                        /-100--+           \-100--+
      |      |                        |                  |     |      |           |      |     |                        |      |                  \------ B. salgadoensis(44)
      |      |                        |                  |     |      |           |      |     |                  /-100-+      |
      |      |                        |                  |     |      |           |      |     |                  |     |      \------------------------- Stratiotosuchus(45)
      |      |                        |            /-80--+     \-100--+           |      |     |                  |     |
      |      |                        |            |     |            |           |      |     |            /-100-+     \-------------------------------- Pissarrachampsa(41)
      |      |                        |            |     |            |           |      |     |            |     |
      |      |                        |            |     |            |           |      |     |     /-100--+     \-------------------------------------- Pabhwehshi(58)
      |      |                        |            |     |            |           |      |     |     |      |
      |      |                        |            |     |            |           |      |     |     |      \-------------------------------------------- Cynodontosuchus(47)
      |      |                        |            |     |            |           |      |     |     |
      |      |                        |            |     |            |           |      \-100-+     |            /-------------------------------------- Iberosuchus(49)
      |      |                        |            |     |            |           |            +-96--+            |
      |      |                        |            |     |            |           |            |     |            |                               /------ Bretesuchus(50)
      |      |                        |            |     |            |           |            |     |            |                  /----100-----+
      |      |                        |            |     |            |           |            |     |            |                  |            \------ Ayllusuchus(55)
      \-100--+                        |            |     |            |           |            |     |            |            /-100-+
             |                        |            |     |            |           |            |     \-----96-----+            |     |     /------------- S. icaeorhinus(53)
             |                        |            |     |            |           |            |                  |            |     |     |
             |                        |            |     |            |           |            |                  |            |     \-100-+      /------ S. querejazus(54)
             |                        |            |     |            |           |            |                  |     /-100--+           \--93--+
             |                        |     /--93--+     |            |           |            |                  |     |      |                  \------ Lumbrera form(57)
             |                        |     |      |     |            |           |            |                  \-96--+      |
             |                        |     |      |     |            |           |            |                        |      \------------------------- Barinasuchus(51)
             |                        |     |      |     |            |           |            |                        |
             |                        |     |      |     |            |           |            |                        \-------------------------------- Lorosuchus(56)
             |                        |     |      |     |            |           |            |
             |                        |     |      |     |            |           |            +--------------------------------------------------------- Pehuenchesuchus(46)
             |                        |     |      |     |            |           |            |
             |                        |     |      |     |            |           |            \--------------------------------------------------------- Razanandrongobe(113)
             |                        |     |      |     |            |           |
             |                        |     |      |     |            |           \---------------------------------------------------------------------- Neuquensuchus(111)
             |                        |     |      |     |            |
             |                        |     |      |     |            \---------------------------------------------------------------------------------- Libycosuchus(21)
             |                        |     |      |     |
             |                        |     |      |     \----------------------------------------------------------------------------------------------- Microsuchus(110)
             |                        |     |      |
             |                        |     |      \----------------------------------------------------------------------------------------------------- Stolokrosuchus(72)
             |                        |     |
             |                        |     |                                                                                                     /------ Theriosuchus(73)
             |                        |     |                                     /------------------------------100------------------------------+
             |                        |     |                                     |                                                               \------ Alligatorium(74)
             |                        |     |                                     |
             |                        |     |                                     |                                                  /------------------- Goniopholis simus(75)
             |                        |     |                                     |                                                  |
             |                        |     |                                     |                                                  |            /------ Goniopholis stovalli(76)
             |                        \-100-+                                     |      /--------------------100--------------------+     /-100--+
             |                              |                                     |      |                                           |     |      \------ Eutretauranosuchus(77)
             |                              |                                     |      |                                           \-93--+
             |                              |                               /-100-+      |                                                 |      /------ Calsoyasuchus(78)
             |                              |                               |     |      |                                                 \-100--+
             |                              |                               |     |      |                                                        \------ Sunosuchus(79)
             |                              |                               |     |      |
             |                              |                               |     |      |                                                        /------ Shamosuchus(80)
             |                              |                               |     |      |           /--------------------100---------------------+
             |                              |                               |     |      |           |                                            \------ Rugosuchus(108)
             |                              |                               |     |      |           |
             |                              |                               |     \-100--+           |      /-------------------------------------------- Hylaeochampsa(82)
             |                              |                               |            |           |      |
             |                              |                               |            |     /-100-+      |                  /------------------------- Borealosuchus(84)
             |                              |                               |            |     |     |      |                  |
             |                              |                               |            |     |     |      |                  |                  /------ Gavialis(87)
             |                              |                               |            |     |     |      |                  |           /-100--+
             |                              |                               |            |     |     |      |           /--80--+           |      \------ Argochampsa(109)
             |                              |                               |            |     |     \-100--+           |      |     /-86--+
             |                              |                               |            |     |            |           |      |     |     \------------- Crocodylus(90)
             |                              |                               |            |     |            |           |      \-80--+
             |                              |                               |            |     |            |           |            |     /------------- Leidyosuchus canadensis(88)
             |                              |                               |            |     |            |     /-99--+            |     |
             |                              |                               |            \-100-+            |     |     |            \-100-+      /------ Diplocynodon hantoniensis(91)
             |                              |                               |                  |            |     |     |                  \-100--+
             |                              |                               |                  |            \-100-+     |                         \------ Alligator(92)
             |                              \--------------100--------------+                  |                  |     |
             |                                                              |                  |                  |     \-------------------------------- Asiatosuchus germanicus(89)
             |                                                              |                  |                  |
             |                                                              |                  |                  \-------------------------------------- Pristichampsus vorax(85)
             |                                                              |                  |
             |                                                              |                  |                                                  /------ Bernissartia(81)
             |                                                              |                  \-----------------------100------------------------+
             |                                                              |                                                                     \------ Glen Rose Form(83)
             |                                                              |
             |                                                              |                                     /-------------------------------------- Eothoracosaurus mississippiensi(86)
             |                                                              |                                     |
             |                                                              |                                     |                               /------ Rhabdognathus(101)
             |                                                              |                                     |                        /--86--+
             |                                                              |                                     |                        |      \------ Dyrosaurus(103)
             |                                                              |                                     |                  /-100-+
             |                                                              |                               /-100-+            /-100-+     \------------- Hyposaurus(104)
             |                                                              |                               |     |            |     |
             |                                                              |                               |     |            |     \------------------- Sokotosuchus(102)
             |                                                              |                               |     |     /-100--+
             |                                                              |                               |     |     |      |                  /------ Sarcosuchus(106)
             |                                                              |                               |     \-100-+      \-------100--------+
             |                                                              |                               |           |                         \------ Terminonaris(107)
             |                                                              |                               |           |
             |                                                              |                               |           \-------------------------------- Pholidosaurus(105)
             |                                                              \--------------100--------------+
             |                                                                                              |           /-------------------------------- Pelagosaurus(93)
             |                                                                                              |           |
             |                                                                                              |     /-100-+      /------------------------- M. superciliousus(95)
             |                                                                                              |     |     |      |
             |                                                                                              |     |     \-100--+     /------------------- M. casamequelai(96)
             |                                                                                              |     |            |     |
             |                                                                                              |     |            |     |            /------ C. araucaniensis(97)
             |                                                                                              |     |            \-86--+     /-100--+
             |                                                                                              \-100-+                  |     |      \------ C. suevicus(98)
             |                                                                                                    |                  \-100-+
             |                                                                                                    |                        |      /------ D. maximus(99)
             |                                                                                                    |                        \-100--+
             |                                                                                                    |                               \------ D. andiniensis(100)
             |                                                                                                    |
             |                                                                                                    \-------------------------------------- Steneosaurus bollensis(94)
             |
             |                                                                                                                                    /------ Bergisuchus(48)
             \----------------------------------------------------------------100-----------------------------------------------------------------+
                                                                                                                                                  \------ S. huilensis(52)

Bipartitions found in one or more trees and frequency of occurrence:

                                                                                                   1         1  1
         1         2         3         4         5         6         7         8         9         0         1  1
12345678901234567890123456789012345678901234567890123456789012345678901234567890123456789012345678901234567890123          Freq        %
----------------------------------------------------------------------------------------------------------------------------------------
...............................................*...*.............................................................         50000  100.00%
..................................................................................................**.............         50000  100.00%
................................................................................................**...............         50000  100.00%
................................................................................................****.............         50000  100.00%
..............................................................................................******.............         50000  100.00%
............................................................................................*.******.............         50000  100.00%
............................................................................................********.............         50000  100.00%
.........................................................................................................**......         50000  100.00%
....................................................................................................*.**.........         50000  100.00%
....................................................................................................****.........         50000  100.00%
....................................................................................................****.**......         50000  100.00%
....................................................................................................*******......         50000  100.00%
.....................................................................................*..............*******......         50000  100.00%
.....................................................................................*......***************......         50000  100.00%
................................................................................*.*..............................         50000  100.00%
..........................................................................................**.....................         50000  100.00%
.......................................................................................*..**.....................         50000  100.00%
......................................................................................*.....................*....         50000  100.00%
...................................................................................**.******................*....         50000  100.00%
.................................................................................*.**.******................*....         50000  100.00%
...............................................................................*...........................*.....         50000  100.00%
...............................................................................*.*.**.******...............**....         50000  100.00%
...............................................................................******.******...............**....         50000  100.00%
.............................................................................**..................................         50000  100.00%
...........................................................................**....................................         50000  100.00%
..........................................................................*****..................................         50000  100.00%
..........................................................................***********.******...............**....         50000  100.00%
........................................................................**.......................................         50000  100.00%
........................................................................*************.******...............**....         50000  100.00%
........................................................................*************************************....         50000  100.00%
....................................................**..*........................................................         50000  100.00%
.................................................*....*..........................................................         50000  100.00%
.................................................*..***.*........................................................         50000  100.00%
.................................................**.***.*........................................................         50000  100.00%
..........................................**.....................................................................         50000  100.00%
.........................................***.....................................................................         50000  100.00%
.......................................*.***.....................................................................         50000  100.00%
.......................................*.****....................................................................         50000  100.00%
.......................................******....................................................................         50000  100.00%
.......................................******............*.......................................................         50000  100.00%
.......................................******.*..........*.......................................................         50000  100.00%
..........................*............********.***.******......................................................*         50000  100.00%
.................................**..............................................................................         50000  100.00%
................................***..............................................................................         50000  100.00%
.........................*.***********.........................................................................*.         50000  100.00%
.........................*.************........................................................................*.         50000  100.00%
........................***********************.***.******.....................................................**         50000  100.00%
......................*************************.***.******....................................................***         50000  100.00%
...................*.*...........................................................................................         50000  100.00%
...................*.**************************.***.******....................................................***         50000  100.00%
...................****************************.***.******....................................................***         50000  100.00%
.....................................................................**..........................................         50000  100.00%
................................................................****.............................................         50000  100.00%
................................................................*****............................................         50000  100.00%
................................................................*******..........................................         50000  100.00%
..................*........................................*.....................................................         50000  100.00%
..................*.......................................**.....................................................         50000  100.00%
..................*.......................................***....................................................         50000  100.00%
..................*.......................................******.................................................         50000  100.00%
..................*.......................................*************..........................................         50000  100.00%
..................*****************************.***.*******************.......................................***         50000  100.00%
..................*****************************.***.*************************************************************         50000  100.00%
...............**................................................................................................         50000  100.00%
...............**.*****************************.***.*************************************************************         50000  100.00%
..............*..*...............................................................................................         50000  100.00%
...........***...................................................................................................         50000  100.00%
...........****..*...............................................................................................         50000  100.00%
...........************************************.***.*************************************************************         50000  100.00%
.........**......................................................................................................         50000  100.00%
.........**************************************.***.*************************************************************         50000  100.00%
.......**........................................................................................................         50000  100.00%
...**............................................................................................................         50000  100.00%
...***...........................................................................................................         50000  100.00%
...***.**........................................................................................................         50000  100.00%
...******........................................................................................................         50000  100.00%
...********************************************.***.*************************************************************         50000  100.00%
...**************************************************************************************************************         50000  100.00%
.**..............................................................................................................         50000  100.00%
...................................................................................*..******................*....         49622   99.24%
.................................................**.*****........................................................         48013   96.03%
................................................***.*****........................................................         48013   96.03%
.......................................******.*.***.******.......................................................         48013   96.03%
.............................*.*.................................................................................         47594   95.19%
...................................**............................................................................         47432   94.86%
..................*****************************.***.********************.....................................****         46648   93.30%
...........................................................................****..................................         46490   92.98%
.....................................................*..*........................................................         46370   92.74%
..................*.......................................***.*..................................................         46370   92.74%
..................*.......................................***.**.................................................         46370   92.74%
........................**.************........................................................................*.         45328   90.66%
.............................***.................................................................................         45188   90.38%
......................**.........................................................................................         43814   87.63%
......................................................................................*..*..................*....         43234   86.47%
...............................................................................................*****.............         43232   86.46%
....................................................................................................*.*..........         43232   86.46%
...........*.*...................................................................................................         43222   86.44%
.............................******..............................................................................         42620   85.24%
..................*****************************.***.*******************......................................****         39944   79.89%
......................................................................................**.***................*....         39851   79.70%
...................................................................................*..**.***................*....         39851   79.70%
.............................********............................................................................         37484   74.97%
...........................***********...........................................................................         36044   72.09%
......................*************************.***.******.....................................................**         34740   69.48%
.......................................********.***.******.......................................................         28795   57.59%
.........................*.***********...........................................................................         28764   57.53%
.................................................................*.*.............................................         28609   57.22%
................................................................**.*.............................................         28527   57.05%
..........................*............********.***.******.......................................................         27011   54.02%
............................*********............................................................................         24689   49.38%
...........................**********............................................................................         24410   48.82%
..........................*............******.*.***.******.......................................................         21205   42.41%
..........................*............******.*.***.******......................................................*         21205   42.41%
............................**********...........................................................................         15519   31.04%
.............................*********...........................................................................         13800   27.60%
......................**......................................................................................*..         10723   21.45%
......................................................................................*.**..................*....         10149   20.30%
......................................................................................******................*....         10149   20.30%
.............................******..*...........................................................................          8664   17.33%
...........................*.********............................................................................          7581   15.16%
.........................*.....................................................................................*.          7570   15.14%
...........................***********.........................................................................*.          7570   15.14%
................................................................*.*..............................................          7194   14.39%
.................................................................***.............................................          7194   14.39%
................................................................**...............................................          6960   13.92%
..................*****************************.***.********************......................................***          6704   13.41%
...........................*.*********...........................................................................          6141   12.28%
.............................***.....*...........................................................................          6096   12.19%
...........................*.........*...........................................................................          5694   11.39%
.........................*...........*...........................................................................          5694   11.39%
..................................................................**.............................................          4851    9.70%
................................................................*.**.............................................          4839    9.68%
................................................................***..............................................          4714    9.43%
................................................................*..*.............................................          4714    9.43%
........................*.*............********.***.******......................................................*          4672    9.34%
........................***********************.***.******....................................................***          4537    9.07%
.........................*.**********............................................................................          3930    7.86%
...................................***...........................................................................          3852    7.70%
....................................................**...........................................................          3630    7.26%
..............................................................**.................................................          3630    7.26%
..................*.......................................****...................................................          3630    7.26%
.............................*.*.....*...........................................................................          3609    7.22%
..........................................................................***....................................          3510    7.02%
............**...................................................................................................          3395    6.79%
..............................................................................................*.****.............          3384    6.77%
..............................................................................................**.................          3384    6.77%
......................................................................................................**.........          3384    6.77%
....................................................................................................*..*.........          3384    6.77%
...........**....................................................................................................          3383    6.77%
........................................................................................**.......................          3383    6.77%
......................................................................................*.*...................*....          3383    6.77%
.......................................................................*.....................................*...          3352    6.70%
........................................................................**************************************...          3352    6.70%
.......................*......................................................................................*..          3093    6.19%
......................*.......................................................................................*..          3093    6.19%
.........................*...........*.........................................................................*.          3048    6.10%
...........................**********..........................................................................*.          3048    6.10%
.................................................................**..............................................          2398    4.80%
.........................*.**********..........................................................................*.          2166    4.33%
.....................................*.........................................................................*.          2166    4.33%
............................*........*...........................................................................          2166    4.33%
.............................................*.........*.........................................................          1987    3.97%
.............................................*...**.*****........................................................          1987    3.97%
.............................................*..***.*****........................................................          1987    3.97%
.......................................********.***.******......................................................*          1784    3.57%
....................................**...........................................................................          1284    2.57%
...................................*.*...........................................................................          1284    2.57%
................................***..*...........................................................................          1284    2.57%
..............................*......*...........................................................................          1203    2.41%
...............................*.....*...........................................................................          1203    2.41%
....................................................................................*.******................*....           378    0.76%

paup> DescribeTrees / brLens=yes xout=terminal apoList chgList;

Tree description:

  Unrooted tree(s) rooted using outgroup method
  Optimality criterion = parsimony
    Character-status summary:
      Of 440 total characters:
        43 characters are of type 'ord' (Wagner)
        397 characters are of type 'unord'
        All characters have equal weight
        2 characters are constant
        15 variable characters are parsimony-uninformative
        Number of parsimony-informative characters = 423
    Gaps are treated as "missing"
    Multistate taxa interpreted as uncertainty
    Character-state optimization: Accelerated transformation (ACCTRAN)

Tree 1 (rooted using user-specified outgroup)

Branch lengths and linkages for tree #1 (unrooted)

                                     Assigned       Minimum       Maximum
                    Connected          branch      possible      possible
   Node              to node           length        length        length
-------------------------------------------------------------------------
Gracilisuchus (1)*     224                 19            12            19
   114                 224                  8             1            24
Terrestrisuchus (2)    114                  1             1             4
Dibothrosuchus (3)     114                  4             4            16
   223                 224                 41             4            46
   221                 223                  8             2            52
   119                 221                 11             6            25
   118                 119                 15             6            22
   116                 118                  8             5            16
   115                 116                  3             2            13
Protosuchus rich (4)   115                  3             2             8
Protosuchus haug (5)   115                  2             2             4
Hemiprotosuchus (6)    116                  3             1             3
   117                 118                 22             9            28
Edentosuchus (8)       117                  7             5            16
KayentaForm (9)        117                  1             1             9
Orthosuchus (7)        119                 10             8            20
   220                 221                 20             7            28
   120                 220                 25            14            32
Zaraasuchus (10)       120                  1             1             4
Gobiosuchus (11)       120                  0             0            12
   219                 220                 20             8            35
   124                 219                 15             2            26
   122                 124                  7             6            11
   121                 122                  1             0             3
Sichuanosuchus s (12)  121                  1             1             2
Shantungosuchus (14)   121                  0             0             1
Sichuanosuchus h (13)  122                  2             1             2
   123                 124                 12             4            23
Zosuchus (15)          123                  8             8            19
Fruitachampsa (18)     123                 14            11            25
   218                 219                 24            13            39
   125                 218                  7             4            14
Hsisosuchus chow (16)  125                  0             0             4
Hsisosuchus chun (17)  125                  3             1             7
   217                 218                 24            13            40
   180                 217                 37             6            53
   179                 180                 13             0            53
   178                 179                  7             5            55
   138                 178                 16             8            27
   131                 138                 13             5            23
   130                 131                  4             2            15
   129                 130                  5             2            16
   128                 129                 11             2            19
   127                 128                  4             2            19
   126                 127                  8             3            12
Uruguaysuchus (19)     126                  6             6            14
A. patagonicus (60)    126                  0             0             0
A. gomesii (59)        127                  2             1             6
A. buitreraensis (61)  128                  3             3             5
A. tsangatsangan (63)  129                  5             4            10
Anatosuchus (64)       130                 10             9            13
A. wegeneri (62)       131                  4             4             6
   137                 138                 22             5            27
   135                 137                 15             6            20
   134                 135                 11             2            21
   133                 134                  1             1            10
Montealtosuchus (65)   133                  4             3             7
   132                 133                  4             0             8
Uberabasuchus (66)     132                  0             0             7
Gasparinisuchus (68)   132                  1             1             1
Lomasuchus (67)        134                  0             0             4
Hamadasuchus (69)      135                  9             9            13
   136                 137                 30            21            43
Mahajangasuchus (70)   136                 10             8            24
Kaprosuchus (71)       136                  8             7            15
   177                 178                 24             8            37
   176                 177                  9             5            33
   139                 176                 20             2            28
Candidodon (20)        139                  8             7             9
Simosuchus (22)        139                 28            27            53
   175                 176                 23             3            32
   174                 175                  2             0            29
   140                 174                 12             8            17
Malawisuchus (23)      140                  5             3             8
Pakasuchus (24)        140                  7             7            12
   173                 174                 23            11            45
   154                 173                 18             4            31
Chimaerasuchus (25)    154                 17            14            21
   153                 154                 12             4            38
   152                 153                  2             1            29
   151                 152                  2             0            29
Notosuchus terre (26)  151                 10             7            17
   150                 151                 37             0            50
   149                 150                  0             0            50
Mariliasuchus (28)     149                  8             7            19
   148                 149                 20             1            40
Labidiosuchus (29)     148                  1             0             1
   147                 148                  2             1            42
   145                 147                 11             5            19
   142                 145                 20             8            27
   141                 142                  2             1            12
Caryonosuchus (30)     141                  0             0             0
Armadillosuchus (32)   141                  0             0            11
S. huenei (31)         142                  0             0             8
   144                 145                  6             3            11
Caipirasuchus.st (33)  144                  4             2             6
   143                 144                  3             2             6
Caipirasuchus.mo (34)  143                  1             1             4
Caipirasuchus.pa (35)  143                  2             2             2
   146                 147                  8             2            34
Yacarerani (36)        146                  2             2            32
Adamantinasuchus (37)  146                  5             4             5
Coringasuchus (38)     150                  1             1             1
Llanosuchus tama (112) 152                  2             2             3
Morrinhosuchus (39)    153                  0             0             0
   172                 173                 26             3            39
   171                 172                  1             1            37
   170                 171                  5             1            39
Comahuesuchus (27)     170                 15            15            20
   169                 170                 19            14            47
   161                 169                 28             3            43
   160                 161                  6             2            44
   159                 160                  3             2            45
   158                 159                  4             2            25
   157                 158                  5             4            14
Campinasuchus (40)     157                  7             6             7
   156                 157                  5             1            16
B. albertoi (42)       156                  0             0             4
   155                 156                  1             1             8
B. pachecoi (43)       155                  1             1             1
B. salgadoensis (44)   155                  0             0             1
Stratiotosuchus (45)   158                  5             4             7
Pissarrachampsa (41)   159                  4             3             5
Pabhwehshi (58)        160                  3             2             4
Cynodontosuchus (47)   161                  0             0             1
   168                 169                 37            14            44
Iberosuchus (49)       168                  6             6             9
   167                 168                 14             8            39
   166                 167                  7             1            30
   165                 166                  1             1            29
   162                 165                  9             4            11
Bretesuchus (50)       162                  1             1             8
Ayllusuchus (55)       162                  0             0             0
   164                 165                  6             2            28
S. icaeorhinus (53)    164                  2             1            23
   163                 164                  2             1             6
S. querejazus (54)     163                  2             2             6
Lumbrera form (57)     163                  2             1             3
Barinasuchus (51)      166                  0             0             0
Lorosuchus (56)        167                 19            17            21
Razanandrongobe (113)  171                 14            11            17
Pehuenchesuchus (46)   172                  1             1             1
Neuquensuchus (111)    175                  3             3             3
Libycosuchus (21)      177                  1             1             2
Microsuchus (110)      179                  2             2             5
Stolokrosuchus (72)    180                 18            16            26
   216                 217                 28            13            43
   200                 216                 14             6            36
   181                 200                 12             5            18
Theriosuchus (73)      181                  2             2            14
Alligatorium (74)      181                  2             0             2
   199                 200                  9             7            30
   185                 199                 15             7            20
Goniopholis simu (75)  185                  3             2             6
   184                 185                  4             1            14
   182                 184                  2             1             8
Goniopholis stov (76)  182                  1             1             4
Eutretauranosuch (77)  182                  1             1             4
   183                 184                  8             2            15
Calsoyasuchus (78)     183                  3             3            10
Sunosuchus (79)        183                  4             3             9
   198                 199                  9             4            26
   196                 198                 10             4            23
   186                 196                 16             4            19
Shamosuchus (80)       186                  6             6            18
Rugosuchus (108)       186                  5             5             6
   195                 196                  9             4            26
Hylaeochampsa (82)     195                  4             4             4
   194                 195                  3             2            23
   193                 194                  6             3            22
   192                 193                  2             2            18
Borealosuchus (84)     192                  5             4             6
   191                 192                  4             1            21
   188                 191                  7             4             9
   187                 188                 26            10            27
Gavialis (87)          187                  5             5            22
Argochampsa (109)      187                  7             6             7
Crocodylus (90)        188                  4             4            11
   190                 191                  7             4            11
Leidyosuchus can (88)  190                  2             2             3
   189                 190                  5             4             9
Diplocynodon han (91)  189                  2             0             2
Alligator (92)         189                 10            10            16
Asiatosuchus ger (89)  193                  1             1             2
Pristichampsus v (85)  194                  9             9            11
   197                 198                  5             1            12
Bernissartia (81)      197                  2             2             5
Glen Rose Form (83)    197                 10            10            16
   215                 216                 32            15            36
   207                 215                 14             7            25
Eothoracosaurus  (86)  207                 12             9            14
   206                 207                  8             1            22
   205                 206                  3             3            22
   203                 205                 12             5            15
   202                 203                  1             1             9
   201                 202                  0             0             3
Rhabdognathus (101)    201                  1             1             3
Dyrosaurus (103)       201                  2             2             2
Hyposaurus (104)       202                  0             0             0
Sokotosuchus (102)     203                  3             3             4
   204                 205                 10             7            20
Sarcosuchus (106)      204                  6             5            10
Terminonaris (107)     204                  0             0             4
Pholidosaurus (105)    206                  1             1             2
   214                 215                 39            27            52
   213                 214                  5             2            17
Pelagosaurus (93)      213                  4             3             9
   212                 213                 19             9            27
M. superciliousu (95)  212                  2             2             4
   211                 212                  4             0            16
M. casamequelai (96)   211                  1             1             2
   210                 211                  2             2            15
   208                 210                  2             1             8
C. araucaniensis (97)  208                  0             0             2
C. suevicus (98)       208                  0             0             3
   209                 210                  5             3             8
D. maximus (99)        209                  0             0             0
D. andiniensis (100)   209                  0             0             5
Steneosaurus bol (94)  214                  1             1             6
   222                 223                  3             1             5
Bergisuchus (48)       222                  0             0             4
S. huilensis (52)      222                  2             2             2
-------------------------------------------------------------------------
Sum                                      1738


Tree length = 1738
Consistency index (CI) = 0.3038
Homoplasy index (HI) = 0.6962
CI excluding uninformative characters = 0.2977
HI excluding uninformative characters = 0.7023
Retention index (RI) = 0.7335
Rescaled consistency index (RC) = 0.2228

/------------------------------------------------------------------------------------------------------------------------------------------------------------- Gracilisuchus
|
|                                                                                                                                                      /------ Terrestrisuchus
|     /----------------------------------------------------------------------------------------------------------------------------------------------114
|     |                                                                                                                                                \------ Dibothrosuchus
|     |
|     |                                                                                                                                                /------ Protosuchus richardsoni
|     |                                                                                                                                          /---115
|     |                                                                                                                                          |     \------ Protosuchus haughtoni
|     |                                                                                                                                     /--116
|     |                                                                                                                                     |    \------------ Hemiprotosuchus
|     |                                                                                                                               /---118
|     |                                                                                                                               |     |          /------ Edentosuchus
|     |          /------------------------------------------------------------------------------------------------------------------119     \--------117
|     |          |                                                                                                                    |                \------ KayentaForm
|     |          |                                                                                                                    |
|     |          |                                                                                                                    \----------------------- Orthosuchus
|     |          |
|     |          |                                                                                                                                     /------ Zaraasuchus
|     |          |     /-----------------------------------------------------------------------------------------------------------------------------120
|     |          |     |                                                                                                                               \------ Gobiosuchus
|     |          |     |
|     |          |     |                                                                                                                               /------ Sichuanosuchus shuhanensis
|     |          |     |                                                                                                                         /---121
|     |          |     |                                                                                                                         |     \------ Shantungosuchus
|     |          |     |                                                                                                                    /--122
|     |          |     |                                                                                                                    |    \------------ Sichuanosuchus huidongensis
|     |     /--221     |     /------------------------------------------------------------------------------------------------------------124
|     |     |    |     |     |                                                                                                              |          /------ Zosuchus
|     |     |    |     |     |                                                                                                              \--------123
|     |     |    |     |     |                                                                                                                         \------ Fruitachampsa
|     |     |    |     |     |
|     |     |    |     |     |                                                                                                                         /------ Hsisosuchus chowi
|     |     |    |     |     |     /-----------------------------------------------------------------------------------------------------------------125
|     |     |    |     |     |     |                                                                                                                   \------ Hsisosuchus chungkingensis
|     |     |    |     |     |     |
|     |     |    |     |     |     |                                                                                                                   /------ Uruguaysuchus
|     |     |    |     |     |     |                                                                                                             /---126
|     |     |    |     |     |     |                                                                                                             |     \------ A. patagonicus
|     |     |    |     |     |     |                                                                                                        /--127
|     |     |    \---220     |     |                                                                                                  /---128    \------------ A. gomesii
|     |     |          |     |     |                                                                                                  |     |
|     |     |          |     |     |                                                                                            /---129     \----------------- A. buitreraensis
|     |     |          |     |     |                                                                                            |     |
|     |     |          |     |     |                                                                                      /---130     \----------------------- A. tsangatsangana
|     |     |          |     |     |                                                                                      |     |
|     |     |          |     |     |                                                                                /---131     \----------------------------- Anatosuchus
|     |     |          |     |     |                                                                                |     |
|     |     |          |     |     |                                                                                |     \----------------------------------- A. wegeneri
|     |     |          |     |     |                                                                                |
|     |     |          |     |     |                                                                                |                            /------------ Montealtosuchus
|     |     |          |     |     |                                                                                |                            |
|     |     |          |     |     |                      /-------------------------------------------------------138                       /--133     /------ Uberabasuchus
|     |     |          |     |     |                      |                                                         |                       |    \---132
|     |     |          |     |     |                      |                                                         |                 /---134          \------ Gasparinisuchus
|     |     |          |     |     |                      |                                                         |                 |     |
|     |     |          |     |     |                      |                                                         |           /---135     \----------------- Lomasuchus
|     |     |          |     |     |                      |                                                         |           |     |
|     |     |          |     |     |                      |                                                         \---------137     \----------------------- Hamadasuchus
|     |     |          |     |     |                      |                                                                     |
|     |     |          |     |     |                      |                                                                     |                      /------ Mahajangasuchus
|     |     |          \---219     |                      |                                                                     \--------------------136
|     |     |                |     |                      |                                                                                            \------ Kaprosuchus
|     |     |                |     |                      |
\---224     |                |     |                      |                                                                                            /------ Candidodon
      |     |                |     |                      |           /------------------------------------------------------------------------------139
      |     |                |     |                      |           |                                                                                \------ Simosuchus
      |     |                |     |                      |           |
      |     |                |     |                      |           |                                                                                /------ Malawisuchus
      |     |                |     |                      |           |          /-------------------------------------------------------------------140
      |     |                |     |                      |           |          |                                                                     \------ Pakasuchus
      |     |                |     |                      |           |          |
      |     |                |     |                      |           |          |           /---------------------------------------------------------------- Chimaerasuchus
      |     |                |     |                      |           |          |           |
      |     |                |     |                      |           |          |           |                /----------------------------------------------- Notosuchus terrestris
      |     |                |     |                      |           |          |           |                |
      |     |                |     |                      |           |          |           |                |           /----------------------------------- Mariliasuchus
      |     |                |     |                      |           |          |           |                |           |
      |     |                |     |                      |           |          |           |                |           |     /----------------------------- Labidiosuchus
      |     |                |     |                      |           |          |           |                |           |     |
      |     |                |     |                      |           |          |           |                |     /---149     |                      /------ Caryonosuchus
      |     |                |     |                      |           |          |           |           /--151     |     |     |                /---141
      |     |                |     |                      |           |          |           |           |    |     |     |     |                |     \------ Armadillosuchus
      |     |                |     |                      |           |          |     /---154           |    |     |     |     |           /--142
      |     |                |     |                /---178           |          |     |     |           |    |     |     \---148           |    \------------ S. huenei
      |     |                |     |                |     |           |          |     |     |           |    |     |           |     /---145
      |     |                |     |                |     |           |          |     |     |           |    |     |           |     |     |    /------------ Caipirasuchus.stenognathus
      |     |                |     |                |     |           |          |     |     |           |    |     |           |     |     |    |
      |     |                |     |                |     |           |     /--174     |     |           |    \---150           |     |     \--144     /------ Caipirasuchus.montealtensis
      |     |                |     |                |     |           |     |    |     |     |     /---152          |           \---147          \---143
      |     |                |     |                |     |     /---176     |    |     |     |     |     |          |                 |                \------ Caipirasuchus.paulistanus
      |     |                |     |                |     |     |     |     |    |     |     |     |     |          |                 |
      |     |                |     |                |     |     |     |     |    |     |     |     |     |          |                 |                /------ Yacarerani
      |     |                |     |                |     |     |     |     |    |     |     |     |     |          |                 \--------------146
      |     |                \---218                |     |     |     |     |    |     |     |     |     |          |                                  \------ Adamantinasuchus
      |     |                      |                |     |     |     |     |    |     |     \---153     |          |
      |     |                      |                |     |     |     |     |    |     |           |     |          \----------------------------------------- Coringasuchus
      |     |                      |                |     |     |     |     |    |     |           |     |
      |     |                      |                |     |     |     |     |    |     |           |     \---------------------------------------------------- Llanosuchus tamaensis
      |     |                      |                |     |     |     |     |    |     |           |
      |     |                      |                |     |     |     |     |    |     |           \---------------------------------------------------------- Morrinhosuchus
      |     |                      |                |     |     |     |     |    |     |
      |     |                      |                |     |     |     |     |    |     |                 /---------------------------------------------------- Comahuesuchus
      |     |                      |                |     |     |     |     |    |     |                 |
      |     |                      |                |     |     |     |     |    |     |                 |                                  /----------------- Campinasuchus
      |     |                      |                |     |     |     |     |    |     |                 |                                  |
      |     |                      |                |     |     |     |     |    |     |                 |                            /---157    /------------ B. albertoi
      |     |                      |                |     |     |     |     |    \---173                 |                            |     |    |
      |     |                      |                |     |     |     |     |          |                 |                            |     \--156     /------ B. pachecoi
      |     |                      |                |     |     |     |     |          |                 |                      /---158          \---155
      |     |                      |                |     |     |     |     |          |                 |                      |     |                \------ B. salgadoensis
      |     |                      |                |     |     |     |     |          |           /---170                /---159     |
      |     |                      |                |     |     |     |     |          |           |     |                |     |     \----------------------- Stratiotosuchus
      |     |                      |                |     |     |     |     |          |           |     |                |     |
      |     |                      |           /--179     |     |     \---175          |           |     |          /---160     \----------------------------- Pissarrachampsa
      |     |                      |           |    |     |     |           |          |           |     |          |     |
      |     |                      |           |    |     \---177           |          |           |     |    /---161     \----------------------------------- Pabhwehshi
      |     |                      |           |    |           |           |          |           |     |    |     |
      |     |                      |           |    |           |           |          |           |     |    |     \----------------------------------------- Cynodontosuchus
      |     |                      |           |    |           |           |          |           |     |    |
      |     |                      |           |    |           |           |          |           |     |    |           /----------------------------------- Iberosuchus
      |     |                      |           |    |           |           |          |           |     \--169           |
      |     |                      |           |    |           |           |          |           |          |           |                            /------ Bretesuchus
      |     |                      |           |    |           |           |          |           |          |           |                 /--------162
      |     |                      |           |    |           |           |          |     /---171          |           |                 |          \------ Ayllusuchus
      \---223                      |           |    |           |           |          |     |     |          |           |           /---165
            |                      |           |    |           |           |          |     |     |          \---------168           |     |    /------------ S. icaeorhinus
            |                      |           |    |           |           |          |     |     |                      |           |     |    |
            |                      |           |    |           |           |          |     |     |                      |           |     \--164     /------ S. querejazus
            |                      |           |    |           |           |          |     |     |                      |     /---166          \---163
            |                      |     /---180    |           |           |          |     |     |                      |     |     |                \------ Lumbrera form
            |                      |     |     |    |           |           |          \---172     |                      \---167     |
            |                      |     |     |    |           |           |                |     |                            |     \----------------------- Barinasuchus
            |                      |     |     |    |           |           |                |     |                            |
            |                      |     |     |    |           |           |                |     |                            \----------------------------- Lorosuchus
            |                      |     |     |    |           |           |                |     |
            |                      |     |     |    |           |           |                |     \---------------------------------------------------------- Razanandrongobe
            |                      |     |     |    |           |           |                |
            |                      |     |     |    |           |           |                \---------------------------------------------------------------- Pehuenchesuchus
            |                      |     |     |    |           |           |
            |                      |     |     |    |           |           \--------------------------------------------------------------------------------- Neuquensuchus
            |                      |     |     |    |           |
            |                      |     |     |    |           \--------------------------------------------------------------------------------------------- Libycosuchus
            |                      |     |     |    |
            |                      |     |     |    \--------------------------------------------------------------------------------------------------------- Microsuchus
            |                      |     |     |
            |                      |     |     \-------------------------------------------------------------------------------------------------------------- Stolokrosuchus
            |                      |     |
            |                      |     |                                                                                                             /------ Theriosuchus
            |                      |     |                                                   /-------------------------------------------------------181
            |                      |     |                                                   |                                                         \------ Alligatorium
            |                      |     |                                                   |
            |                      |     |                                                   |                                              /----------------- Goniopholis simus
            |                      |     |                                                   |                                              |
            |                      |     |                                                   |                                              |          /------ Goniopholis stovalli
            |                      |     |                                                   |     /--------------------------------------185    /---182
            |                      \---217                                                   |     |                                        |    |     \------ Eutretauranosuchus
            |                            |                                                   |     |                                        \--184
            |                            |                                             /---200     |                                             |     /------ Calsoyasuchus
            |                            |                                             |     |     |                                             \---183
            |                            |                                             |     |     |                                                   \------ Sunosuchus
            |                            |                                             |     |     |
            |                            |                                             |     |     |                                                   /------ Shamosuchus
            |                            |                                             |     |     |          /--------------------------------------186
            |                            |                                             |     |     |          |                                        \------ Rugosuchus
            |                            |                                             |     |     |          |
            |                            |                                             |     \---199          |     /----------------------------------------- Hylaeochampsa
            |                            |                                             |           |          |     |
            |                            |                                             |           |     /--196     |                 /----------------------- Borealosuchus
            |                            |                                             |           |     |    |     |                 |
            |                            |                                             |           |     |    |     |                 |                /------ Gavialis
            |                            |                                             |           |     |    |     |                 |          /---187
            |                            |                                             |           |     |    |     |           /---192          |     \------ Argochampsa
            |                            |                                             |           |     |    \---195           |     |     /--188
            |                            |                                             |           |     |          |           |     |     |    \------------ Crocodylus
            |                            |                                             |           |     |          |           |     \---191
            |                            |                                             |           |     |          |           |           |    /------------ Leidyosuchus canadensis
            |                            |                                             |           |     |          |     /---193           |    |
            |                            |                                             |           \---198          |     |     |           \--190     /------ Diplocynodon hantoniensis
            |                            |                                             |                 |          |     |     |                \---189
            |                            |                                             |                 |          \---194     |                      \------ Alligator
            |                            \-------------------------------------------216                 |                |     |
            |                                                                          |                 |                |     \----------------------------- Asiatosuchus germanicus
            |                                                                          |                 |                |
            |                                                                          |                 |                \----------------------------------- Pristichampsus vorax
            |                                                                          |                 |
            |                                                                          |                 |                                             /------ Bernissartia
            |                                                                          |                 \-------------------------------------------197
            |                                                                          |                                                               \------ Glen Rose Form
            |                                                                          |
            |                                                                          |                                  /----------------------------------- Eothoracosaurus mississippiensi
            |                                                                          |                                  |
            |                                                                          |                                  |                            /------ Rhabdognathus
            |                                                                          |                                  |                      /---201
            |                                                                          |                                  |                      |     \------ Dyrosaurus
            |                                                                          |                                  |                 /--202
            |                                                                          |                            /---207           /---203    \------------ Hyposaurus
            |                                                                          |                            |     |           |     |
            |                                                                          |                            |     |           |     \----------------- Sokotosuchus
            |                                                                          |                            |     |     /---205
            |                                                                          |                            |     |     |     |                /------ Sarcosuchus
            |                                                                          |                            |     \---206     \--------------204
            |                                                                          |                            |           |                      \------ Terminonaris
            |                                                                          |                            |           |
            |                                                                          |                            |           \----------------------------- Pholidosaurus
            |                                                                          \--------------------------215
            |                                                                                                       |           /----------------------------- Pelagosaurus
            |                                                                                                       |           |
            |                                                                                                       |     /---213     /----------------------- M. superciliousus
            |                                                                                                       |     |     |     |
            |                                                                                                       |     |     \---212     /----------------- M. casamequelai
            |                                                                                                       |     |           |     |
            |                                                                                                       |     |           |     |          /------ C. araucaniensis
            |                                                                                                       |     |           \---211    /---208
            |                                                                                                       \---214                 |    |     \------ C. suevicus
            |                                                                                                             |                 \--210
            |                                                                                                             |                      |     /------ D. maximus
            |                                                                                                             |                      \---209
            |                                                                                                             |                            \------ D. andiniensis
            |                                                                                                             |
            |                                                                                                             \----------------------------------- Steneosaurus bollensis
            |
            |                                                                                                                                          /------ Bergisuchus
            \----------------------------------------------------------------------------------------------------------------------------------------222
                                                                                                                                                       \------ S. huilensis

Character change lists:

Character    CI  Steps                  Changes
----------------------------------------------------------------------------------------------------------------------------------------------------------------------------------------------
1 ( )     0.200      1         node_224 0 ==> 1 node_223
                     1         node_223 1 --> 2 node_221
                     1         node_220 2 --> 1 node_120
                     1         node_137 2 ==> 1 node_136
                     1         node_177 2 --> 1 node_176
                     1         node_139 1 --> 2 Candidodon
                     2         node_195 2 ==> 0 Hylaeochampsa
                     2         node_213 2 --> 0 node_212
2 ( )     0.250      1         node_221 0 --> 1 node_119
                     1         node_118 1 --> 0 node_117
                     1         node_187 0 ==> 1 Gavialis
                     1         node_206 0 ==> 1 Pholidosaurus
3 ( )     0.136      1         node_223 0 ==> 1 node_221
                     1         node_118 1 ==> 0 node_116
                     2         node_130 1 ==> 3 Anatosuchus
                     2         node_137 1 ==> 3 node_136
                     2         node_139 1 ==> 3 Simosuchus
                     2         node_170 1 ==> 3 Comahuesuchus
                     1         node_170 1 ==> 0 node_169
                     3         node_167 0 ==> 3 Lorosuchus
                     1         node_217 1 ==> 2 node_216
                     1         node_216 2 ==> 3 node_200
                     1         node_188 3 ==> 2 node_187
                     3         node_194 3 ==> 0 Pristichampsus vorax
                     1         node_204 2 ==> 3 Sarcosuchus
                     1         node_210 2 ==> 1 node_209
4 ( )     0.250      1         node_118 0 --> 1 node_117
                     1         node_137 0 --> 1 node_136
                     1         node_200 0 --> 1 node_181
                     1         node_191 0 ==> 1 node_190
5 ( )     0.125      1         node_118 0 --> 1 node_117
                     1         node_137 0 ==> 1 node_136
                     1         node_176 0 --> 1 node_139
                     1         node_167 0 ==> 1 Lorosuchus
                     1         node_199 0 --> 1 node_185
                     1         node_184 1 --> 0 node_183
                     1         node_194 0 ==> 1 node_193
                     1         node_216 0 ==> 1 node_215
6 ( )     0.200      2         node_137 0 ==> 2 node_136
                     2         node_167 0 ==> 2 Lorosuchus
                     1         node_217 0 ==> 1 node_216
                     1         node_200 1 ==> 2 node_199
                     2         node_197 2 ==> 0 Glen Rose Form
                     1         node_215 1 ==> 2 node_207
                     1         node_213 1 --> 2 node_212
7 ( )     0.143      1         node_219 0 --> 1 node_218
                     1         node_135 1 --> 0 node_134
                     1         node_176 1 --> 0 node_175
                     1         node_160 0 ==> 1 Pabhwehshi
                     1         node_168 0 ==> 1 node_167
                     1         node_180 1 --> 0 Stolokrosuchus
                     1         node_184 1 ==> 0 node_183
8 ( )     1.000      1         node_224 0 --> 1 node_223
9 ( )     0.158      1         node_224 3 <=> 0 Gracilisuchus
                     1         node_118 3 ==> 2 node_117
                     1         node_221 3 ==> 1 node_220
                     1         node_219 1 ==> 2 node_124
                     1         node_180 1 --> 0 node_179
                     1         node_138 0 --> 2 node_137
                     1         node_136 2 --> 0 Mahajangasuchus
                     1         node_174 0 --> 1 node_140
                     1         node_154 0 ==> 1 Chimaerasuchus
                     1         node_170 0 ==> 2 node_169
                     1         node_158 2 ==> 3 node_157
                     1         node_165 2 ==> 1 node_164
                     1         node_167 2 ==> 1 Lorosuchus
                     1         node_196 1 --> 0 node_186
                     1         node_187 1 ==> 0 Gavialis
                     1         node_189 1 ==> 0 Alligator
                     1         node_216 1 --> 0 node_215
                     1         node_207 0 --> 1 Eothoracosaurus mississippiens
                     1         node_203 0 ==> 1 Sokotosuchus
10 ( )    0.400      2         node_218 0 ==> 2 node_217
                     2         node_139 2 ==> 0 Simosuchus
                     1         node_185 2 ==> 1 node_184
11 ( )    0.111      1         node_119 0 ==> 1 Orthosuchus
                     1         node_178 0 ==> 1 node_138
                     1         node_129 1 --> 0 node_128
                     1         node_135 1 ==> 0 Hamadasuchus
                     1         node_140 0 ==> 1 Pakasuchus
                     1         node_154 0 ==> 1 Chimaerasuchus
                     1         node_183 0 ==> 1 Sunosuchus
                     1         node_186 0 ==> 1 Shamosuchus
                     1         node_195 0 ==> 1 Hylaeochampsa
12 ( )    0.250      1         node_123 0 ==> 1 Fruitachampsa
                     1         node_151 0 ==> 1 Notosuchus terrestris
                     1         node_169 0 --> 1 node_161
                     1         node_181 0 ==> 1 Theriosuchus
13 ( )    0.250      1         node_199 0 ==> 1 node_185
                     1         node_193 0 ==> 1 node_192
                     1         node_189 1 ==> 0 Alligator
                     1         node_216 0 ==> 1 node_215
14 ( )    0.500      1         node_187 0 ==> 1 Gavialis
                     1         node_215 0 ==> 1 node_214
15 ( )    0.200      1         node_114 0 ==> 1 Dibothrosuchus
                     1         node_220 0 --> 1 node_120
                     1         node_218 0 ==> 1 node_217
                     1         node_215 1 --> 0 node_214
                     1         node_213 0 --> 1 node_212
16 ( )    0.400      1         node_224 0 --> 1 node_223
                     1         node_218 1 ==> 0 node_125
                     1         node_137 1 --> 2 node_136
                     1         node_139 1 ==> 0 Simosuchus
                     1         node_215 1 ==> 2 node_214
17 ( )    0.200      1         node_116 0 ==> 1 node_115
                     1         node_219 0 ==> 1 node_218
                     1         node_139 1 ==> 0 Simosuchus
                     1         node_200 1 ==> 0 node_181
                     1         node_215 1 ==> 0 node_214
18 ( )    0.200      1         node_136 0 ==> 1 Mahajangasuchus
                     1         node_188 0 --> 1 node_187
                     1         node_216 0 ==> 1 node_215
                     1         node_206 1 ==> 0 node_205
                     1         node_210 1 --> 0 node_209
19 ( )    0.200      1         node_224 0 --> 1 node_223
                     1         node_123 1 ==> 0 Fruitachampsa
                     1         node_218 1 ==> 0 node_217
                     1         node_139 0 ==> 1 Simosuchus
                     1         node_169 0 --> 1 node_161
20 ( )    0.500      1         node_188 0 ==> 1 node_187
                     1         node_213 0 ==> 1 Pelagosaurus
21 ( )    0.333      1         node_118 0 --> 1 node_117
                     1         node_220 0 --> 1 node_219
                     1         node_218 1 --> 0 node_125
22 ( )    0.091      1         node_220 0 --> 1 node_120
                     1         node_122 0 --> 1 node_121
                     1         node_138 0 --> 1 node_131
                     1         node_130 1 --> 0 node_129
                     1         node_136 0 ==> 1 Kaprosuchus
                     1         node_139 0 ==> 1 Simosuchus
                     1         node_174 0 ==> 1 node_173
                     1         node_145 1 --> 0 node_142
                     1         node_146 1 ==> 0 Yacarerani
                     1         node_181 0 ==> 1 Theriosuchus
                     1         node_196 0 ==> 1 node_186
23 ( )    0.200      1         node_217 0 ==> 1 node_180
                     1         node_128 1 ==> 0 A. buitreraensis
                     1         node_133 1 ==> 0 Montealtosuchus
                     2         node_183 0 ==> 2 Calsoyasuchus
                     1         node_195 0 ==> 1 node_194
                     1         node_192 1 ==> 0 Borealosuchus
                     1         node_188 1 ==> 2 Crocodylus
                     1         node_190 1 ==> 0 Leidyosuchus canadensis
                     1         node_189 1 ==> 2 Alligator
24 ( )    0.500      1         node_224 0 --> 1 node_223
                     1         node_215 1 ==> 0 node_214
25 ( )    0.200      1         node_220 0 ==> 1 node_219
                     1         node_123 1 ==> 0 Fruitachampsa
                     1         node_167 1 ==> 0 Lorosuchus
                     1         node_187 1 ==> 0 Argochampsa
                     1         node_213 1 ==> 0 Pelagosaurus
26 ( )    0.167      1         node_218 0 --> 1 node_217
                     1         node_176 1 ==> 0 node_139
                     1         node_140 1 ==> 0 Malawisuchus
                     1         node_168 1 --> 0 node_167
                     1         node_216 1 --> 0 node_215
                     1         node_207 0 --> 1 Eothoracosaurus mississippiens
27 ( )    0.200      1         node_138 0 --> 1 node_131
                     1         node_216 0 --> 1 node_200
                     1         node_199 1 --> 0 node_198
                     1         node_194 0 --> 1 node_193
                     1         node_205 0 --> 1 node_203
28 ( )    1.000      1         node_206 0 ==> 1 node_205
29 ( )    0.250      1         node_218 0 ==> 1 node_125
                     1         node_180 0 --> 1 node_179
                     1         node_149 1 ==> 0 Mariliasuchus
                     1         node_146 1 ==> 0 Yacarerani
30 ( )    0.500      1         node_224 0 --> 1 node_223
                     1         node_215 1 ==> 0 node_214
31 ( )    0.143      1         node_219 0 ==> 1 node_124
                     1         node_128 0 ==> 1 node_127
                     1         node_133 0 ==> 1 Montealtosuchus
                     1         node_151 0 --> 1 node_150
                     1         node_145 1 --> 0 node_142
                     1         node_200 0 ==> 1 node_181
                     1         node_197 0 ==> 1 Glen Rose Form
32 ( )    0.500      1         node_220 0 ==> 1 node_120
                     1         node_123 0 ==> 1 Zosuchus
33 ( )    0.167      1         node_224 0 ==> 1 node_114
                     1         node_116 0 ==> 1 Hemiprotosuchus
                     1         node_173 0 --> 1 node_154
                     1         node_169 0 --> 1 node_161
                     1         node_205 0 ==> 1 node_203
                     1         node_215 0 ==> 1 node_214
34 ( )    1.000      1         node_224 1 <=> 0 Gracilisuchus
35 ( )    1.000      1         node_200 0 ==> 1 node_181
36 ( )    0.444      1         node_118 0 --> 2 node_117
                     1         node_221 0 ==> 2 node_220
                     1         node_135 2 ==> 1 Hamadasuchus
                     1         node_137 2 ==> 4 node_136
                     1         node_169 2 --> 3 node_161
                     1         node_180 2 ==> 1 Stolokrosuchus
                     1         node_217 2 ==> 0 node_216
                     1         node_187 0 ==> 1 Argochampsa
                     1         node_207 0 ==> 1 node_206
37 ( )    0.286      1         node_118 0 --> 1 node_117
                     1         node_220 0 ==> 1 node_219
                     1         node_124 1 ==> 2 node_123
                     1         node_218 1 ==> 2 node_217
                     1         node_139 2 ==> 1 Simosuchus
                     1         node_185 2 --> 1 node_184
                     1         node_183 1 --> 2 Sunosuchus
38 ( )    1.000      1         node_224 0 --> 1 node_223
                     1         node_184 1 --> 2 node_183
39 ( )    0.500      1         node_118 0 ==> 1 node_117
                     1         node_220 0 ==> 1 node_219
40 ( )    0.333      1         node_119 0 --> 1 node_118
                     1         node_117 1 --> 0 Edentosuchus
                     1         node_123 0 ==> 1 Fruitachampsa
41 ( )    1.000      1         node_220 0 ==> 1 node_219
42 ( )    0.250      1         node_174 0 ==> 1 node_173
                     1         node_165 1 --> 0 node_162
                     1         node_163 1 ==> 0 S. querejazus
                     1         node_167 1 ==> 0 Lorosuchus
43 ( )    0.400      1         node_137 0 ==> 1 node_136
                     1         node_199 0 ==> 1 node_198
                     1         node_196 1 ==> 2 node_195
                     1         node_215 0 ==> 1 node_207
                     1         node_207 1 ==> 2 Eothoracosaurus mississippiens
44 ( )    0.182      1         node_124 0 ==> 1 node_123
                     1         node_123 1 ==> 2 Zosuchus
                     1         node_138 0 --> 1 node_137
                     1         node_135 1 --> 0 node_134
                     1         node_169 0 --> 1 node_161
                     1         node_157 1 --> 0 node_156
                     1         node_199 0 --> 1 node_198
                     1         node_196 1 --> 0 node_186
                     1         node_196 1 ==> 2 node_195
                     1         node_215 0 --> 1 node_207
                     1         node_211 0 ==> 1 M. casamequelai
45 ( )    0.222      2         node_224 0 --> 2 node_223
                     1         node_218 2 ==> 1 node_217
                     1         node_137 1 --> 0 node_136
                     1         node_173 1 --> 2 node_154
                     1         node_169 1 --> 2 node_161
                     1         node_188 1 --> 0 node_187
                     1         node_198 1 --> 0 node_197
                     1         node_216 1 ==> 0 node_215
46 ( )    0.500      1         node_219 0 ==> 1 node_218
                     1         node_215 1 ==> 0 node_214
47 ( )    0.500      1         node_224 0 --> 1 node_223
                     1         node_215 1 ==> 0 node_214
48 ( )    1.000      1         node_119 1 ==> 0 node_118
49 ( )    0.667      2         node_221 0 ==> 2 node_220
                     1         node_215 2 ==> 1 node_214
50 ( )    0.333      1         node_119 0 ==> 1 node_118
                     1         node_192 0 ==> 1 Borealosuchus
                     1         node_190 0 ==> 1 Leidyosuchus canadensis
51 ( )    1.000      1         node_224 0 --> 1 node_223
52 ( )    1.000      1         node_224 0 --> 1 node_223
53 ( )    1.000      1         node_169 1 --> 0 node_161
54 ( )    1.000      1         node_224 0 --> 1 node_223
55 ( )    0.250      1         node_224 0 --> 1 node_223
                     1         node_123 1 ==> 0 Fruitachampsa
                     1         node_219 1 ==> 0 node_218
                     1         node_151 0 --> 1 node_150
56 ( )    0.143      1         node_218 0 --> 1 node_217
                     1         node_130 1 ==> 0 node_129
                     1         node_126 0 ==> 1 Uruguaysuchus
                     1         node_178 1 --> 0 node_177
                     1         node_169 0 ==> 1 node_168
                     1         node_200 1 --> 0 node_181
                     1         node_215 1 --> 0 node_214
57 ( )    0.333      1         node_188 0 ==> 1 node_187
                     1         node_216 0 ==> 1 node_215
                     1         node_205 1 ==> 0 node_204
58 ( )    1.000      1         node_118 0 ==> 1 node_116
59 ( )    0.333      1         node_221 0 --> 1 node_220
                     1         node_196 1 ==> 0 node_186
                     1         node_213 1 ==> 0 Pelagosaurus
60 ( )    0.500      1         node_221 0 ==> 1 node_119
                     1         node_215 0 ==> 1 node_214
61 ( )    1.000      1         node_221 0 --> 1 node_220
62 ( )    1.000      1         node_224 0 --> 1 node_223
63 ( )    1.000      1         node_216 1 ==> 0 node_215
64 ( )    0.500      1         node_194 0 ==> 1 Pristichampsus vorax
                     1         node_205 0 ==> 1 node_203
65 ( )    0.429      1         node_224 2 --> 3 node_223
                     1         node_129 3 ==> 2 A. tsangatsangana
                     1         node_217 3 ==> 2 node_216
                     1         node_198 2 --> 1 node_196
                     1         node_198 2 --> 3 node_197
                     1         node_216 2 ==> 1 node_215
                     1         node_215 1 ==> 0 node_214
66 ( )    0.100      1         node_220 0 --> 1 node_219
                     1         node_217 1 --> 0 node_180
                     1         node_127 0 --> 1 node_126
                     1         node_176 0 --> 1 node_175
                     1         node_157 1 ==> 0 Campinasuchus
                     1         node_167 1 ==> 0 Lorosuchus
                     1         node_200 1 --> 0 node_181
                     1         node_189 1 ==> 0 Alligator
                     1         node_197 1 ==> 0 Glen Rose Form
                     1         node_210 1 ==> 0 node_208
67 ( )    0.182      1         node_224 0 ==> 1 node_223
                     1         node_117 1 ==> 2 Edentosuchus
                     1         node_123 1 ==> 2 Fruitachampsa
                     1         node_140 1 ==> 2 Pakasuchus
                     1         node_151 1 --> 2 node_150
                     1         node_145 2 ==> 1 node_144
                     1         node_173 1 --> 2 node_172
                     1         node_168 2 ==> 1 Iberosuchus
                     1         node_200 1 ==> 2 node_199
                     1         node_183 2 ==> 1 Calsoyasuchus
                     1         node_215 1 ==> 2 node_207
68 ( )    0.250      1         node_224 0 --> 1 node_223
                     1         node_187 1 ==> 0 Argochampsa
                     1         node_205 1 ==> 0 node_203
                     1         node_215 1 ==> 0 node_214
69 ( )    0.182      1         node_130 1 ==> 2 node_129
                     1         node_137 1 ==> 2 node_136
                     1         node_176 1 ==> 2 node_139
                     1         node_167 1 ==> 0 node_166
                     1         node_164 0 --> 1 node_163
                     1         node_199 1 ==> 2 node_185
                     1         node_199 1 ==> 0 node_198
                     2         node_189 0 ==> 2 Alligator
                     1         node_215 1 --> 2 node_207
                     1         node_211 1 ==> 0 node_210
70 ( )    0.167      1         node_224 0 <=> 1 Gracilisuchus
                     1         node_118 0 --> 1 node_116
                     1         node_217 0 ==> 1 node_180
                     1         node_136 1 ==> 0 Kaprosuchus
                     1         node_154 1 ==> 0 Chimaerasuchus
                     1         node_215 0 --> 1 node_207
71 ( )    0.667      1         node_218 0 ==> 1 node_217
                     1         node_137 1 --> 2 node_135
                     1         node_191 1 ==> 2 node_188
72 ( )    0.500      1         node_221 0 --> 1 node_220
                     1         node_215 1 --> 0 node_214
73 ( )    0.500      1         node_224 1 <=> 0 Gracilisuchus
                     1         node_221 1 --> 2 node_119
                     1         node_219 1 ==> 0 node_218
                     1         node_132 0 ==> 1 Gasparinisuchus
74 ( )    0.143      1         node_119 0 ==> 1 node_118
                     1         node_133 0 --> 1 node_132
                     1         node_136 0 ==> 1 Mahajangasuchus
                     1         node_177 0 ==> 1 node_176
                     1         node_147 1 --> 0 node_146
                     1         node_169 1 --> 0 node_161
                     1         node_155 0 ==> 1 B. pachecoi
75 ( )    0.200      1         node_220 0 ==> 1 node_120
                     1         node_216 0 --> 1 node_200
                     1         node_199 1 --> 0 node_185
                     1         node_196 1 --> 0 node_195
                     1         node_213 0 ==> 1 node_212
76 ( )    0.143      1         node_180 0 --> 1 node_179
                     1         node_137 1 --> 0 node_135
                     1         node_177 1 --> 0 node_176
                     1         node_154 0 ==> 1 Chimaerasuchus
                     1         node_169 0 --> 1 node_161
                     1         node_184 0 --> 1 node_183
                     1         node_196 0 --> 1 node_195
77 ( )    0.231      2         node_219 0 ==> 2 node_218
                     1         node_138 2 ==> 1 node_137
                     1         node_174 2 --> 1 node_173
                     1         node_167 1 ==> 2 Lorosuchus
                     1         node_171 1 --> 2 Razanandrongobe
                     1         node_180 2 ==> 3 Stolokrosuchus
                     1         node_188 2 --> 3 node_187
                     2         node_188 2 ==> 0 Crocodylus
                     2         node_190 2 ==> 0 node_189
                     1         node_216 2 ==> 3 node_215
78 ( )    0.111      1         node_221 0 ==> 1 node_119
                     1         node_124 0 ==> 1 node_123
                     1         node_135 0 ==> 1 Hamadasuchus
                     1         node_136 0 ==> 1 Kaprosuchus
                     1         node_178 0 ==> 1 node_177
                     1         node_139 1 ==> 0 Simosuchus
                     1         node_173 1 --> 0 node_172
                     1         node_161 0 ==> 1 node_160
                     1         node_205 0 ==> 1 node_204
79 ( )    0.143      1         node_114 0 ==> 1 Dibothrosuchus
                     1         node_220 0 ==> 1 node_219
                     1         node_135 1 ==> 2 Hamadasuchus
                     1         node_136 1 ==> 2 Kaprosuchus
                     1         node_139 1 ==> 0 Simosuchus
                     1         node_173 1 ==> 0 node_154
                     1         node_177 1 ==> 0 Libycosuchus
                     1         node_200 1 ==> 2 node_199
                     1         node_184 2 ==> 1 node_183
                     1         node_186 2 ==> 1 Shamosuchus
                     2         node_188 2 ==> 0 node_187
                     1         node_216 1 ==> 0 node_215
                     1         node_203 0 ==> 1 Sokotosuchus
80 ( )    0.125      1         node_224 0 ==> 1 node_223
                     1         node_119 1 ==> 0 Orthosuchus
                     1         node_219 1 --> 0 node_218
                     1         node_138 0 ==> 1 node_137
                     1         node_140 0 ==> 1 Pakasuchus
                     1         node_170 0 ==> 1 node_169
                     1         node_197 0 ==> 1 Glen Rose Form
                     1         node_204 0 ==> 1 Sarcosuchus
81 ( )    0.143      1         node_123 0 ==> 1 Zosuchus
                     1         node_178 0 --> 1 node_138
                     1         node_129 1 --> 0 node_128
                     1         node_171 0 --> 1 node_170
                     1         node_169 1 --> 0 node_168
                     1         node_216 0 ==> 1 node_200
                     1         node_188 1 --> 0 node_187
82 ( )    0.500      1         node_224 0 --> 1 node_223
                     1         node_194 1 --> 2 node_193
                     1         node_192 2 --> 1 Borealosuchus
                     1         node_189 2 --> 1 Diplocynodon hantoniensis
83 ( )    0.500      1         node_218 0 ==> 1 node_217
                     1         node_200 1 ==> 0 node_181
84 ( )    0.500      1         node_221 0 --> 1 node_220
                     1         node_215 1 ==> 0 node_214
85 ( )    0.500      1         node_221 0 --> 1 node_220
                     1         node_173 1 --> 0 node_172
86 ( )    0.400      1         node_224 0 --> 1 node_223
                     1         node_119 1 --> 0 node_118
                     1         node_219 1 --> 2 node_218
                     1         node_199 2 --> 1 node_185
                     1         node_215 2 ==> 1 node_214
88 ( )    1.000      1         node_224 0 --> 1 node_223
89 ( )    0.333      1         node_129 0 --> 1 node_128
                     1         node_192 0 ==> 1 Borealosuchus
                     1         node_189 0 ==> 1 Alligator
90 ( )    0.333      2         node_114 0 ==> 2 Dibothrosuchus
                     1         node_217 0 --> 1 node_180
                     1         node_178 1 --> 2 node_177
                     1         node_140 2 ==> 1 Pakasuchus
                     1         node_198 0 ==> 1 node_196
91 ( )    0.208      2         node_119 0 ==> 2 node_118
                     1         node_220 0 --> 1 node_120
                     2         node_218 0 --> 2 node_217
                     1         node_217 2 --> 3 node_180
                     1         node_138 3 --> 4 node_137
                     2         node_176 3 --> 1 node_175
                     4         node_151 1 --> 5 node_150
                     4         node_169 1 --> 5 node_168
                     2         node_181 2 --> 0 Alligatorium
                     1         node_198 2 ==> 3 node_196
                     1         node_191 3 ==> 4 node_188
                     2         node_216 2 --> 0 node_215
                     1         node_207 0 --> {12345} Eothoracosaurus mississippiens
92 ( )    0.250      1         node_124 0 --> 1 node_123
                     1         node_200 0 --> 1 node_181
                     1         node_198 0 ==> 1 node_196
                     1         node_207 0 ==> 1 Eothoracosaurus mississippiens
93 ( )    0.333      1         node_124 0 --> 1 node_123
                     1         node_198 0 --> 1 node_196
                     1         node_207 0 ==> 1 Eothoracosaurus mississippiens
94 ( )    0.500      1         node_219 0 --> 1 node_124
                     1         node_200 0 --> 2 node_181
                     1         node_199 0 --> 1 node_198
                     1         node_215 0 --> 1 node_207
95 ( )    0.250      1         node_224 0 --> 1 node_223
                     1         node_137 1 --> 0 node_136
                     1         node_178 1 --> 0 node_177
                     1         node_176 0 --> 2 node_139
                     1         node_173 0 --> 1 node_154
                     1         node_149 1 --> 0 Mariliasuchus
                     1         node_186 1 ==> 2 Rugosuchus
                     1         node_194 1 --> 2 node_193
96 ( )    0.200      2         node_221 2 --> 0 node_220
                     2         node_219 0 --> 2 node_124
                     2         node_217 0 --> 2 node_216
                     1         node_199 2 ==> 1 node_198
                     1         node_192 1 --> 0 node_191
                     1         node_188 0 --> 1 node_187
                     1         node_207 2 ==> 1 Eothoracosaurus mississippiens
97 ( )    0.250      1         node_220 0 ==> 1 node_120
                     2         node_137 0 --> 2 node_135
                     1         node_176 0 --> 1 node_139
                     1         node_149 0 --> 1 node_148
                     1         node_199 0 ==> 1 node_198
                     1         node_192 1 --> 2 node_191
                     1         node_188 2 --> 1 node_187
98 ( )    0.667      1         node_149 0 ==> 2 Mariliasuchus
                     1         node_173 0 --> 2 node_172
                     1         node_192 0 ==> 1 node_191
99 ( )    0.333      1         node_224 0 --> 1 node_223
                     1         node_178 1 --> 0 node_177
                     1         node_216 1 --> 0 node_215
100 ( )   0.111      1         node_118 0 ==> 1 node_116
                     1         node_221 0 ==> 1 node_220
                     1         node_138 1 --> 0 node_131
                     1         node_176 1 --> 0 node_175
                     1         node_200 1 ==> 0 node_181
                     1         node_191 1 ==> 0 node_188
                     1         node_189 1 ==> 0 Alligator
                     1         node_204 1 ==> 0 Sarcosuchus
                     1         node_213 1 --> 0 node_212
101 ( )   0.125      1         node_118 0 --> 1 node_117
                     1         node_219 0 --> 1 node_124
                     1         node_154 0 ==> 1 Chimaerasuchus
                     1         node_199 0 ==> 1 node_185
                     1         node_196 0 --> 1 node_195
                     1         node_192 1 --> 0 node_191
                     1         node_216 0 --> 1 node_215
                     1         node_207 1 --> 0 node_206
102 ( )   0.125      1         node_224 1 <=> 0 Gracilisuchus
                     1         node_218 1 ==> 0 node_125
                     1         node_133 1 --> 0 node_132
                     1         node_139 1 ==> 0 Simosuchus
                     1         node_151 1 --> 0 node_150
                     1         node_144 0 --> 1 Caipirasuchus.stenognathus
                     1         node_199 1 --> 0 node_185
                     1         node_213 1 ==> 0 node_212
103 ( )   0.333      1         node_119 3 ==> 0 node_118
                     1         node_220 3 ==> 0 node_219
                     1         node_137 0 ==> 2 node_136
                     1         node_178 0 --> 1 node_177
                     1         node_139 1 ==> 2 Simosuchus
                     1         node_173 1 ==> 2 node_172
                     1         node_170 2 ==> 0 Comahuesuchus
                     1         node_167 2 ==> 3 Lorosuchus
                     1         node_217 0 ==> 3 node_216
104 ( )   0.500      1         node_174 0 ==> 1 node_140
                     1         node_154 0 --> 1 node_153
105 ( )   0.200      1         node_119 1 ==> 2 Orthosuchus
                     1         node_133 1 --> 2 node_132
                     1         node_137 1 ==> 2 node_136
                     1         node_178 1 ==> 2 node_177
                     1         node_139 2 ==> 1 Candidodon
                     1         node_140 2 ==> 1 Pakasuchus
                     1         node_169 2 --> 1 node_168
                     1         node_180 1 ==> 0 Stolokrosuchus
                     1         node_200 1 ==> 0 node_199
                     1         node_207 1 ==> 0 Eothoracosaurus mississippiens
106 ( )   0.158      1         node_224 0 <-> 2 Gracilisuchus
                     1         node_224 0 --> 1 node_223
                     1         node_220 1 --> 2 node_120
                     1         node_123 1 ==> 2 Zosuchus
                     1         node_218 1 ==> 0 node_217
                     1         node_129 0 --> 1 node_128
                     1         node_135 0 ==> 1 Hamadasuchus
                     1         node_137 0 --> 2 node_136
                     1         node_176 0 --> 1 node_175
                     1         node_154 1 ==> 3 Chimaerasuchus
                     1         node_151 1 --> 0 Notosuchus terrestris
                     1         node_145 1 ==> 3 node_142
                     1         node_161 1 ==> 2 node_160
                     1         node_158 2 ==> 1 node_157
                     1         node_171 1 --> 0 Razanandrongobe
                     1         node_182 0 ==> 1 Goniopholis stovalli
                     1         node_205 0 --> 1 node_203
                     1         node_215 0 ==> 1 node_214
                     1         node_213 1 ==> 2 node_212
107 ( )   0.167      1         node_221 0 ==> 1 node_119
                     1         node_218 0 ==> 1 node_125
                     1         node_178 0 ==> 1 node_177
                     1         node_139 1 ==> 0 Candidodon
                     1         node_170 1 ==> 0 node_169
                     1         node_207 0 --> 1 node_206
108 ( )   0.333      1         node_118 0 ==> 2 node_117
                     1         node_119 0 ==> 4 Orthosuchus
                     1         node_123 0 ==> 3 Zosuchus
                     1         node_139 0 ==> 1 Candidodon
                     1         node_176 0 --> 3 node_175
                     1         node_140 3 --> 1 Malawisuchus
                     1         node_173 3 --> 2 node_154
                     1         node_154 2 --> 4 Chimaerasuchus
                     1         node_149 2 ==> 3 Mariliasuchus
                     1         node_159 3 ==> 4 Pissarrachampsa
                     1         node_169 3 --> 0 node_168
                     1         node_171 3 --> 0 Razanandrongobe
109 ( )   1.000      1         node_224 1 <-> 0 Gracilisuchus
                     1         node_224 1 --> 2 node_223
110 ( )   1.000      1         node_213 1 --> 0 node_212
111 ( )   0.250      1         node_219 0 --> 1 node_124
                     1         node_174 0 --> 1 node_173
                     1         node_170 1 --> 0 node_169
                     1         node_213 0 ==> 1 node_212
112 ( )   0.250      1         node_220 1 --> 0 node_120
                     1         node_145 1 ==> 0 node_142
                     1         node_169 1 ==> 0 node_168
                     1         node_217 1 ==> 0 node_216
113 ( )   0.333      1         node_220 0 --> 1 node_219
                     1         node_217 1 --> 0 node_180
                     1         node_215 1 --> 0 node_214
114 ( )   1.000      1         node_221 0 ==> 1 node_119
115 ( )   0.500      1         node_129 0 --> 1 node_128
                     1         node_175 0 --> 1 node_174
116 ( )   0.667      1         node_217 1 --> 2 node_180
                     1         node_178 2 --> 1 node_138
                     1         node_217 1 ==> 0 node_216
117 ( )   0.200      1         node_224 0 --> 1 node_223
                     1         node_119 1 --> 0 node_118
                     1         node_127 1 --> 0 node_126
                     1         node_193 1 ==> 0 node_192
                     1         node_216 1 ==> 0 node_215
118 ( )   0.333      1         node_134 0 ==> 1 node_133
                     1         node_170 0 ==> 1 node_169
                     1         node_214 0 ==> 1 node_213
119 ( )   0.167      1         node_224 0 <-> 1 Gracilisuchus
                     1         node_117 0 ==> 1 KayentaForm
                     1         node_219 0 ==> 1 node_218
                     1         node_151 1 --> 0 node_150
                     1         node_170 1 ==> 0 Comahuesuchus
                     1         node_223 0 --> 1 node_222
120 ( )   0.167      1         node_223 0 ==> 1 node_221
                     1         node_118 1 ==> 0 node_116
                     1         node_218 1 --> 0 node_125
                     1         node_129 1 --> 0 node_128
                     1         node_131 1 ==> 0 A. wegeneri
                     1         node_137 1 ==> 0 node_135
                     1         node_139 1 ==> 0 Candidodon
                     1         node_173 1 ==> 2 node_154
                     1         node_172 1 ==> 0 node_171
                     1         node_167 0 ==> 1 Lorosuchus
                     1         node_194 1 ==> 0 Pristichampsus vorax
                     1         node_210 1 ==> 0 node_209
121 ( )   0.143      1         node_117 0 ==> 1 Edentosuchus
                     1         node_154 0 ==> 1 Chimaerasuchus
                     1         node_149 0 --> 1 node_148
                     1         node_145 1 --> 0 node_144
                     1         node_170 0 --> 1 node_169
                     1         node_168 1 --> 0 node_167
                     1         node_163 0 ==> 1 Lumbrera form
122 ( )   0.125      1         node_224 1 --> 0 node_223
                     1         node_219 0 --> 1 node_218
                     1         node_174 1 ==> 0 node_140
                     1         node_146 1 ==> 0 Adamantinasuchus
                     1         node_186 1 ==> 0 Shamosuchus
                     1         node_198 1 --> 0 node_197
                     1         node_207 1 --> 0 node_206
                     1         node_205 0 --> 1 node_204
123 ( )   0.167      1         node_219 0 --> 1 node_218
                     1         node_131 1 ==> 0 node_130
                     1         node_127 0 ==> 1 node_126
                     1         node_137 1 ==> 0 node_136
                     1         node_171 1 ==> 0 Razanandrongobe
                     1         node_217 1 --> 0 node_216
124 ( )   0.250      1         node_123 0 ==> 1 Zosuchus
                     1         node_154 0 ==> 1 Chimaerasuchus
                     1         node_145 0 ==> 1 node_142
                     1         node_180 0 ==> 1 Stolokrosuchus
125 ( )   0.333      1         node_224 0 --> 1 node_114
                     1         node_117 0 ==> 1 Edentosuchus
                     1         node_220 0 ==> 1 node_219
126 ( )   0.154      1         node_138 0 --> 1 node_137
                     1         node_135 1 --> 0 node_134
                     1         node_137 1 ==> 2 node_136
                     2         node_176 0 --> 2 node_139
                     2         node_170 0 ==> 2 Comahuesuchus
                     1         node_217 0 --> 1 node_216
                     1         node_185 1 --> 0 Goniopholis simus
                     1         node_191 1 --> 2 node_188
                     1         node_187 2 --> 1 Argochampsa
                     1         node_215 1 ==> 2 node_207
                     1         node_215 1 --> 0 node_214
127 ( )   0.200      1         node_221 1 ==> 0 node_119
                     1         node_123 1 ==> 0 Fruitachampsa
                     1         node_154 1 ==> 0 node_153
                     1         node_147 0 ==> 1 node_145
                     1         node_170 1 ==> 0 Comahuesuchus
128 ( )   0.167      1         node_224 0 <-> 1 Gracilisuchus
                     1         node_223 0 --> 1 node_221
                     1         node_220 1 --> 0 node_120
                     1         node_218 1 --> 0 node_125
                     1         node_130 1 ==> 0 Anatosuchus
                     1         node_137 1 ==> 0 node_135
                     1         node_176 1 --> 0 node_139
                     1         node_139 0 --> 2 Simosuchus
                     1         node_171 1 ==> 0 Razanandrongobe
                     1         node_186 1 ==> 0 Rugosuchus
                     1         node_190 1 --> 0 node_189
                     1         node_205 1 ==> 0 node_203
129 ( )   0.500      1         node_145 0 --> 1 node_142
                     1         node_169 0 ==> 1 node_161
130 ( )   0.167      1         node_117 0 ==> 1 Edentosuchus
                     1         node_135 0 ==> 1 Hamadasuchus
                     1         node_151 0 --> 1 node_150
                     1         node_146 1 --> 0 Adamantinasuchus
                     1         node_170 0 ==> 1 node_169
                     1         node_180 0 ==> 1 Stolokrosuchus
131 ( )   0.200      1         node_224 0 <=> 1 Gracilisuchus
                     1         node_119 0 ==> 1 Orthosuchus
                     1         node_151 0 --> 1 node_150
                     1         node_173 0 --> 1 node_172
                     1         node_212 0 --> 1 node_211
132 ( )   0.500      1         node_119 0 ==> 1 node_118
                     1         node_151 0 --> 1 node_150
133 ( )   0.250      1         node_221 1 --> 0 node_220
                     1         node_219 0 --> 1 node_124
                     1         node_176 0 --> 1 node_139
                     1         node_145 0 --> 1 node_142
134 ( )   0.250      1         node_224 0 --> 1 node_114
                     1         node_119 0 --> 1 node_118
                     1         node_145 0 --> 1 node_142
                     1         node_169 0 --> 1 node_161
135 ( )   0.111      1         node_116 0 ==> 1 node_115
                     1         node_123 0 ==> 1 Fruitachampsa
                     1         node_180 0 --> 1 node_179
                     1         node_129 1 --> 0 A. tsangatsangana
                     1         node_138 1 --> 0 node_137
                     1         node_133 0 ==> 1 Montealtosuchus
                     1         node_142 1 ==> 0 node_141
                     1         node_168 1 ==> 0 node_167
                     1         node_171 1 ==> 0 Razanandrongobe
136 ( )   0.250      1         node_151 0 ==> 1 Notosuchus terrestris
                     1         node_169 0 --> 1 node_161
                     1         node_199 0 --> 1 node_185
                     1         node_213 0 --> 1 node_212
137 ( )   1.000      1         node_153 0 ==> 1 node_152
138 ( )   0.125      1         node_224 0 --> 1 node_114
                     1         node_119 0 --> 1 node_118
                     1         node_116 1 --> 0 Hemiprotosuchus
                     1         node_124 0 ==> 1 node_122
                     1         node_180 0 --> 1 node_179
                     1         node_138 1 --> 0 node_137
                     1         node_170 1 ==> 0 node_169
                     1         node_158 0 ==> 1 node_157
139 ( )   0.200      1         node_223 0 --> 1 node_221
                     1         node_119 1 --> 0 node_118
                     1         node_117 0 --> 1 Edentosuchus
                     1         node_169 1 --> 0 node_168
                     1         node_167 0 --> 1 Lorosuchus
140 ( )   0.143      1         node_223 1 --> 0 node_221
                     1         node_220 0 --> 1 node_219
                     1         node_123 1 ==> 0 Zosuchus
                     1         node_130 1 ==> 0 Anatosuchus
                     1         node_139 1 ==> 0 Candidodon
                     1         node_140 1 ==> 0 Malawisuchus
                     1         node_154 1 ==> 0 Chimaerasuchus
                     1         node_165 1 ==> 2 node_164
                     1         node_171 1 ==> 0 Razanandrongobe
                     1         node_217 1 --> 0 node_216
                     1         node_200 0 --> 1 node_181
                     1         node_194 0 ==> 1 Pristichampsus vorax
                     1         node_210 0 ==> 1 node_209
                     1         node_222 1 ==> 2 S. huilensis
141 ( )   0.125      1         node_118 0 --> 1 node_117
                     1         node_219 0 --> 1 node_124
                     1         node_122 1 --> 0 Sichuanosuchus huidongensis
                     1         node_129 0 ==> 1 A. tsangatsangana
                     1         node_136 0 ==> 1 Mahajangasuchus
                     1         node_176 0 --> 1 node_175
                     1         node_169 1 ==> 0 node_168
                     1         node_215 0 --> 1 node_214
142 ( )   0.200      1         node_224 1 <=> 0 Gracilisuchus
                     1         node_119 1 ==> 0 Orthosuchus
                     1         node_123 1 ==> 0 Fruitachampsa
                     1         node_218 1 --> 0 node_217
                     1         node_151 0 ==> 1 Notosuchus terrestris
                     1         node_168 0 ==> 1 node_167
                     1         node_216 0 --> 1 node_215
                     1         node_205 1 --> 2 node_203
                     1         node_214 1 --> 0 node_213
                     1         node_210 0 --> 1 node_209
143 ( )   0.154      1         node_224 1 <-> 2 Gracilisuchus
                     1         node_221 1 ==> 0 node_119
                     1         node_117 0 ==> 1 Edentosuchus
                     1         node_221 1 --> 2 node_220
                     1         node_123 2 --> 1 Fruitachampsa
                     1         node_219 2 --> 1 node_218
                     1         node_178 1 --> 2 node_138
                     1         node_137 2 --> 1 node_135
                     1         node_139 1 ==> 2 Simosuchus
                     1         node_145 1 ==> 0 node_142
                     1         node_169 1 --> 2 node_161
                     1         node_207 1 --> 0 node_206
                     1         node_213 1 --> 2 node_212
144 ( )   0.250      1         node_169 1 --> 0 node_168
                     1         node_216 1 ==> 0 node_200
                     1         node_196 0 --> 1 node_186
                     1         node_189 0 ==> 1 Alligator
145 ( )   0.091      1         node_224 0 --> 1 node_223
                     1         node_115 1 --> 0 Protosuchus richardsoni
                     1         node_119 1 --> 0 Orthosuchus
                     1         node_121 1 ==> 0 Sichuanosuchus shuhanensis
                     1         node_138 1 --> 0 node_131
                     1         node_176 1 --> 0 node_175
                     1         node_145 0 ==> 1 node_142
                     1         node_158 0 ==> 1 Stratiotosuchus
                     1         node_168 0 ==> 1 node_167
                     1         node_216 1 --> 0 node_215
                     1         node_205 0 --> 1 node_204
146 ( )   0.500      1         node_118 0 --> 1 node_117
                     1         node_151 0 --> 1 node_150
147 ( )   0.333      1         node_218 0 --> 1 node_217
                     1         node_180 1 --> 0 node_179
                     1         node_194 1 ==> 0 Pristichampsus vorax
148 ( )   0.333      1         node_219 1 ==> 0 node_218
                     1         node_149 0 --> 1 node_148
                     1         node_180 0 ==> 1 Stolokrosuchus
149 ( )   0.400      1         node_138 0 ==> 1 node_131
                     1         node_177 0 --> 1 node_176
                     1         node_139 1 ==> 2 Simosuchus
                     1         node_174 1 --> 0 node_140
                     1         node_169 1 ==> 0 node_168
150 ( )   0.333      1         node_220 0 ==> 1 node_219
                     1         node_139 1 ==> 0 Simosuchus
                     1         node_217 1 ==> 0 node_216
151 ( )   1.000      1         node_178 0 --> 1 node_177
152 ( )   0.500      1         node_217 0 --> 1 node_180
                     1         node_154 1 ==> 0 Chimaerasuchus
153 ( )   0.500      1         node_119 0 ==> 1 Orthosuchus
                     1         node_217 0 ==> 1 node_216
154 ( )   0.250      1         node_224 0 --> 1 node_114
                     1         node_220 0 --> 1 node_120
                     1         node_137 0 ==> 2 node_136
                     1         node_139 0 ==> 2 Simosuchus
                     1         node_174 0 --> 1 node_173
                     1         node_154 1 --> 0 node_153
                     1         node_217 0 --> 1 node_216
                     1         node_213 1 --> 0 node_212
155 ( )   0.091      1         node_223 0 --> 1 node_221
                     1         node_138 1 --> 0 node_137
                     1         node_133 0 --> 1 Montealtosuchus
                     1         node_136 0 --> 1 Kaprosuchus
                     1         node_170 1 ==> 0 node_169
                     1         node_157 0 ==> 1 Campinasuchus
                     1         node_167 0 --> 1 node_166
                     1         node_172 1 ==> 0 Pehuenchesuchus
                     1         node_217 1 ==> 0 node_216
                     1         node_199 0 ==> 1 node_185
                     1         node_207 0 --> 1 node_206
156 ( )   0.167      1         node_118 0 --> 1 node_116
                     1         node_217 0 --> 1 node_180
                     1         node_130 1 --> 0 Anatosuchus
                     1         node_178 1 --> 0 node_177
                     1         node_168 0 ==> 1 node_167
                     1         node_205 0 --> 1 node_203
157 ( )   0.250      1         node_217 0 --> 1 node_180
                     1         node_149 1 --> 0 node_148
                     1         node_169 1 ==> 0 node_168
                     1         node_175 1 ==> 0 Neuquensuchus
158 ( )   0.200      1         node_138 0 --> 1 node_137
                     1         node_135 1 --> 0 node_134
                     1         node_170 0 ==> 1 node_169
                     1         node_198 0 --> 1 node_197
                     1         node_222 0 ==> 1 S. huilensis
159 ( )   0.333      1         node_178 0 --> 1 node_138
                     1         node_127 1 --> 0 node_126
                     1         node_138 1 --> 3 node_137
                     1         node_173 0 ==> 2 node_172
                     1         node_216 0 --> 2 node_200
                     1         node_200 2 --> 3 node_199
                     1         node_185 3 --> 0 node_184
                     1         node_188 3 --> 0 node_187
                     1         node_223 0 ==> 2 node_222
160 ( )   0.167      1         node_118 0 ==> 1 node_117
                     1         node_124 0 --> 1 node_123
                     1         node_218 0 --> 1 node_217
                     1         node_180 1 --> 0 node_179
                     1         node_167 0 ==> 1 Lorosuchus
                     1         node_194 1 ==> 0 Pristichampsus vorax
161 ( )   0.167      1         node_168 0 ==> 1 Iberosuchus
                     1         node_171 0 ==> 1 Razanandrongobe
                     1         node_180 0 ==> 1 Stolokrosuchus
                     1         node_199 0 ==> 1 node_185
                     1         node_205 0 --> 1 node_204
                     1         node_223 0 --> 1 node_222
162 ( )   0.100      1         node_118 0 ==> 1 node_117
                     1         node_219 0 --> 1 node_218
                     1         node_174 1 ==> 0 node_173
                     1         node_151 0 --> 1 node_150
                     1         node_148 1 --> 0 Labidiosuchus
                     1         node_168 0 --> 1 node_167
                     1         node_165 1 --> 0 node_162
                     1         node_199 1 --> 0 node_185
                     1         node_188 1 ==> 0 node_187
                     1         node_216 1 --> 0 node_215
163 ( )   0.333      1         node_119 0 ==> 1 Orthosuchus
                     1         node_165 0 --> 1 node_162
                     1         node_205 0 ==> 1 node_204
164 ( )   0.125      1         node_118 0 --> 1 node_117
                     1         node_220 0 --> 1 node_120
                     1         node_124 0 ==> 1 node_123
                     1         node_180 0 --> 1 node_179
                     1         node_138 1 --> 0 node_137
                     1         node_174 1 --> 0 node_173
                     1         node_154 0 --> 1 node_153
                     1         node_145 1 ==> 0 node_142
165 ( )   0.100      1         node_224 1 <=> 0 Gracilisuchus
                     1         node_115 1 ==> 0 Protosuchus richardsoni
                     1         node_124 1 --> 0 node_123
                     1         node_217 1 ==> 0 node_180
                     1         node_128 0 ==> 1 A. buitreraensis
                     1         node_174 0 --> 1 node_173
                     1         node_151 1 --> 0 node_150
                     1         node_159 1 ==> 0 Pissarrachampsa
                     1         node_198 1 ==> 0 node_196
                     1         node_194 0 ==> 1 node_193
166 ( )   1.000      1         node_215 0 ==> 1 node_214
167 ( )   0.111      2         node_218 0 ==> 2 node_217
                     1         node_180 2 --> 1 node_179
                     1         node_131 1 --> 2 node_130
                     1         node_129 2 --> 1 node_128
                     1         node_126 1 ==> 0 Uruguaysuchus
                     1         node_127 1 --> 2 A. gomesii
                     1         node_136 1 ==> 2 Mahajangasuchus
                     1         node_178 1 ==> 0 node_177
                     1         node_140 0 ==> 1 Pakasuchus
                     1         node_149 0 ==> {12} Mariliasuchus
                     2         node_170 0 ==> 2 Comahuesuchus
                     1         node_167 0 --> 1 node_166
                     2         node_201 2 ==> 0 Dyrosaurus
                     2         node_215 2 ==> 0 node_214
168 ( )   0.250      1         node_219 0 ==> 1 node_218
                     1         node_176 1 --> 0 node_175
                     1         node_145 0 --> 1 node_142
                     1         node_170 0 ==> 1 node_169
169 ( )   0.250      1         node_200 0 ==> 1 node_199
                     1         node_190 1 ==> 0 node_189
                     1         node_215 0 ==> 1 node_207
                     1         node_205 1 --> 0 node_203
170 ( )   0.250      1         node_217 0 --> 1 node_180
                     1         node_178 1 --> 0 node_138
                     1         node_135 0 --> 1 node_134
                     1         node_133 1 --> 0 node_132
171 ( )   0.111      1         node_219 0 --> 1 node_124
                     1         node_217 0 ==> 1 node_180
                     1         node_130 1 ==> 0 Anatosuchus
                     1         node_137 1 ==> 0 node_135
                     1         node_199 0 --> 1 node_198
                     1         node_196 1 --> 0 node_186
                     1         node_191 1 --> 0 node_190
                     1         node_189 0 --> 1 Diplocynodon hantoniensis
                     1         node_207 0 ==> 1 Eothoracosaurus mississippiens
172 ( )   0.500      1         node_224 1 <=> 0 Gracilisuchus
                     1         node_213 1 ==> 0 node_212
173 ( )   0.500      1         node_124 0 --> 1 node_123
                     1         node_200 0 ==> 1 node_199
174 ( )   0.333      1         node_129 0 ==> 1 A. tsangatsangana
                     1         node_173 0 --> 1 node_172
                     1         node_165 1 --> 0 node_164
175 ( )   1.000      1         node_215 0 ==> 1 node_214
176 ( )   0.667      1         node_220 1 --> 2 node_120
                     1         node_126 1 ==> 0 Uruguaysuchus
                     1         node_139 1 ==> 0 Simosuchus
177 ( )   0.500      1         node_198 0 --> 1 node_196
                     1         node_188 1 --> 0 node_187
178 ( )   0.167      1         node_178 0 --> 1 node_138
                     1         node_127 1 --> 0 node_126
                     1         node_137 1 --> 0 node_135
                     1         node_216 0 ==> 1 node_200
                     1         node_188 1 ==> 0 node_187
                     1         node_203 0 ==> 1 Sokotosuchus
179 ( )   0.667      1         node_169 0 ==> 1 node_168
                     1         node_163 1 ==> 0 S. querejazus
                     1         node_215 0 ==> 2 node_214
180 ( )   0.500      1         node_151 0 ==> 1 Notosuchus terrestris
                     1         node_169 0 --> 1 node_161
181 ( )   0.250      1         node_136 0 ==> 1 Mahajangasuchus
                     1         node_145 0 --> 1 node_142
                     1         node_170 0 ==> 1 node_169
                     1         node_194 0 ==> 1 Pristichampsus vorax
182 ( )   0.400      1         node_220 0 --> 1 node_219
                     1         node_174 1 --> 0 node_173
                     1         node_169 0 --> 1 node_161
                     1         node_195 1 --> 2 node_194
                     1         node_216 1 --> 0 node_215
183 ( )   0.167      1         node_178 0 ==> 1 node_138
                     1         node_127 1 ==> 0 node_126
                     1         node_170 0 ==> 1 Comahuesuchus
                     1         node_216 0 ==> 1 node_200
                     1         node_184 1 --> 0 node_183
                     1         node_187 1 ==> 0 Argochampsa
184 ( )   0.333      1         node_219 0 --> 1 node_218
                     1         node_125 1 --> 0 Hsisosuchus chungkingensis
                     1         node_180 1 --> 0 node_179
                     1         node_186 1 ==> 0 Shamosuchus
                     1         node_195 1 ==> 2 Hylaeochampsa
                     1         node_197 1 ==> 0 Glen Rose Form
185 ( )   0.200      1         node_130 0 ==> 1 Anatosuchus
                     1         node_139 0 ==> 1 Simosuchus
                     1         node_174 0 ==> 1 node_173
                     1         node_170 1 ==> 0 node_169
                     1         node_157 0 ==> 1 Campinasuchus
186 ( )   0.200      1         node_180 0 --> 1 node_179
                     1         node_127 1 ==> 0 A. gomesii
                     1         node_130 1 ==> 0 Anatosuchus
                     1         node_174 1 ==> 0 node_140
                     1         node_169 1 ==> 0 node_168
187 ( )   0.333      1         node_138 0 --> 1 node_131
                     1         node_177 0 ==> 1 node_176
                     1         node_173 1 --> 0 node_172
188 ( )   0.333      1         node_118 0 ==> 1 node_117
                     1         node_139 0 ==> 1 Simosuchus
                     1         node_174 0 --> 1 node_140
189 ( )   0.333      1         node_129 0 --> 1 node_128
                     1         node_160 0 --> 1 node_159
                     1         node_167 0 --> 1 node_166
191 ( )   0.250      1         node_129 0 ==> 1 node_128
                     1         node_137 0 ==> 1 node_136
                     1         node_139 0 ==> 1 Simosuchus
                     1         node_173 0 --> 1 node_154
192 ( )   0.200      1         node_220 0 --> 1 node_219
                     1         node_218 1 --> 0 node_217
                     1         node_138 0 ==> 1 node_131
                     1         node_177 0 ==> 1 node_176
                     1         node_169 1 ==> 0 node_168
193 ( )   0.167      1         node_223 0 --> 1 node_221
                     1         node_119 1 --> 0 Orthosuchus
                     1         node_123 1 ==> 0 Zosuchus
                     1         node_218 1 ==> 0 node_217
                     1         node_127 0 ==> 1 node_126
                     1         node_178 0 ==> 1 node_177
                     1         node_174 1 ==> 2 node_140
                     1         node_154 1 ==> 2 node_153
                     1         node_173 1 ==> 0 node_172
                     1         node_170 0 ==> 1 Comahuesuchus
                     1         node_157 0 ==> 1 Campinasuchus
                     1         node_159 0 ==> 1 Pissarrachampsa
194 ( )   0.333      1         node_224 0 --> 1 node_114
                     1         node_123 0 ==> 1 Fruitachampsa
                     1         node_218 0 ==> 1 node_217
195 ( )   0.333      1         node_118 0 ==> 1 node_117
                     1         node_174 0 ==> 1 node_140
                     1         node_151 0 --> 1 node_150
196 ( )   1.000      1         node_224 0 --> 1 node_223
197 ( )   0.333      2         node_224 0 --> 2 node_223
                     1         node_220 2 --> 1 node_219
                     1         node_219 1 ==> 0 node_218
                     1         node_138 0 ==> 1 node_131
                     1         node_215 0 ==> 1 node_214
198 ( )   0.111      1         node_224 0 --> 1 node_223
                     1         node_118 1 --> 0 node_116
                     1         node_219 1 --> 0 node_218
                     1         node_130 0 --> 1 node_129
                     1         node_128 1 --> 0 node_127
                     1         node_174 0 ==> 1 node_173
                     1         node_151 1 --> 0 node_150
                     1         node_147 0 --> 1 node_146
                     1         node_168 1 ==> 0 node_167
199 ( )   0.333      1         node_224 0 --> 1 node_114
                     1         node_120 0 ==> 1 Zaraasuchus
                     1         node_218 0 ==> 1 node_217
200 ( )   0.500      1         node_124 0 --> 1 node_122
                     1         node_136 0 ==> 1 Kaprosuchus
201 ( )   0.500      1         node_219 0 --> 1 node_124
                     1         node_123 1 --> 0 Fruitachampsa
202 ( )   0.500      1         node_124 0 ==> 1 node_122
                     1         node_176 0 --> 1 node_139
203 ( )   0.200      1         node_224 1 <=> 0 Gracilisuchus
                     1         node_219 1 ==> 0 node_218
                     1         node_139 0 ==> 1 Simosuchus
                     1         node_174 0 ==> 1 node_173
                     1         node_168 1 --> 0 node_167
204 ( )   1.000      1         node_224 0 --> 1 node_223
205 ( )   1.000      1         node_224 0 --> 1 node_223
206 ( )   0.200      1         node_115 1 ==> 0 Protosuchus haughtoni
                     1         node_220 1 ==> 0 node_120
                     1         node_124 1 ==> 0 node_122
                     1         node_157 1 --> 0 node_156
                     1         node_215 1 ==> 0 node_214
207 ( )   0.667      1         node_125 0 ==> 1 Hsisosuchus chungkingensis
                     1         node_152 0 ==> 2 Llanosuchus tamaensis
                     1         node_199 0 ==> 1 node_185
208 ( )   0.250      1         node_219 0 --> 1 node_124
                     1         node_125 0 --> 1 Hsisosuchus chungkingensis
                     1         node_173 0 --> 1 node_154
                     1         node_149 1 --> 0 node_148
209 ( )   0.111      1         node_116 0 --> 1 node_115
                     1         node_220 0 --> 1 node_219
                     1         node_218 1 --> 0 node_217
                     1         node_138 0 ==> 1 node_131
                     1         node_136 0 ==> 1 Kaprosuchus
                     1         node_174 0 --> 1 node_173
                     1         node_151 1 --> 0 node_150
                     1         node_145 0 --> 1 node_144
                     1         node_214 0 ==> 1 Steneosaurus bollensis
210 ( )   0.500      1         node_118 0 ==> 1 node_117
                     1         node_139 0 ==> 1 Simosuchus
211 ( )   0.333      1         node_219 0 --> 1 node_124
                     1         node_123 1 --> 0 Fruitachampsa
                     1         node_142 0 --> 1 node_141
212 ( )   0.167      1         node_221 0 --> 1 node_119
                     1         node_116 1 --> 0 Hemiprotosuchus
                     1         node_219 0 --> 1 node_218
                     1         node_131 1 ==> 0 node_130
                     1         node_177 1 ==> 0 node_176
                     1         node_169 0 ==> 1 node_168
213 ( )   0.500      1         node_135 0 ==> 1 node_134
                     1         node_171 0 ==> 1 Razanandrongobe
214 ( )   0.333      1         node_220 0 ==> 1 node_120
                     1         node_135 0 ==> 1 node_134
                     1         node_158 0 ==> 1 Stratiotosuchus
215 ( )   1.000      1         node_220 0 ==> 1 node_120
216 ( )   0.250      1         node_118 0 ==> 1 node_116
                     1         node_220 0 ==> 1 node_120
                     1         node_124 0 ==> 1 node_122
                     1         node_146 0 ==> 1 Adamantinasuchus
217 ( )   1.000      1         node_220 0 ==> 1 node_120
218 ( )   0.500      1         node_220 1 --> 0 node_219
                     1         node_124 0 --> 1 node_123
219 ( )   0.250      1         node_220 0 ==> 1 node_120
                     1         node_124 0 ==> 1 node_122
                     1         node_176 0 --> 1 node_139
                     1         node_154 0 ==> {12} Chimaerasuchus
                     1         node_167 0 --> 1 node_166
                     1         node_200 0 --> 2 node_181
                     1         node_196 0 ==> 2 node_186
                     1         node_197 0 ==> 2 Glen Rose Form
220 ( )   0.200      1         node_220 0 ==> 1 node_120
                     1         node_124 0 ==> 1 node_122
                     1         node_137 0 --> 1 node_135
                     1         node_167 0 --> 1 node_166
                     1         node_186 0 ==> 1 Shamosuchus
221 ( )   1.000      1         node_220 0 ==> 1 node_120
222 ( )   1.000      1         node_220 0 ==> 1 node_120
223 ( )   0.500      1         node_220 0 ==> 1 node_120
                     1         node_196 0 --> 1 node_186
224 ( )   1.000      1         node_220 0 ==> 1 node_120
225 ( )   0.500      1         node_128 2 ==> 1 node_127
                     1         node_144 2 ==> 1 node_143
226 ( )   0.167      1         node_131 0 ==> 1 A. wegeneri
                     2         node_135 0 --> 2 node_134
                     1         node_178 0 ==> 1 node_177
                     1         node_174 1 --> 2 node_173
                     1         node_154 2 --> 1 node_153
                     1         node_149 1 --> 0 node_148
                     1         node_145 0 --> 1 node_142
                     2         node_168 2 ==> 0 node_167
                     2         node_165 0 ==> 2 node_162
227 ( )   0.125      1         node_138 0 --> 1 node_137
                     1         node_135 1 --> 0 node_134
                     1         node_158 0 ==> 1 node_157
                     1         node_168 0 ==> 1 Iberosuchus
                     1         node_162 0 ==> 1 Bretesuchus
                     1         node_171 0 ==> 1 Razanandrongobe
                     1         node_180 0 ==> 1 Stolokrosuchus
                     1         node_207 0 --> 1 node_206
228 ( )   0.333      1         node_174 0 --> 1 node_173
                     1         node_154 1 --> 0 Chimaerasuchus
                     1         node_170 1 --> 2 node_169
                     1         node_159 2 --> 1 Pissarrachampsa
                     2         node_215 0 ==> 2 node_214
229 ( )   0.333      1         node_149 0 ==> 1 Mariliasuchus
                     1         node_144 0 ==> 1 Caipirasuchus.stenognathus
                     1         node_146 0 ==> 1 Adamantinasuchus
230 ( )   0.500      1         node_152 0 --> 1 node_151
                     1         node_170 0 ==> 1 Comahuesuchus
231 ( )   0.333      1         node_151 0 --> 1 node_150
                     1         node_147 1 --> 0 node_145
                     1         node_170 0 ==> 1 Comahuesuchus
232 ( )   0.500      1         node_174 0 ==> 1 node_173
                     1         node_165 1 --> 0 node_164
233 ( )   1.000      1         node_169 0 --> 1 node_161
234 ( )   0.500      1         node_219 0 ==> 1 node_218
                     1         node_187 1 ==> 0 Argochampsa
235 ( )   0.200      1         node_130 0 ==> 1 Anatosuchus
                     1         node_176 0 --> 1 node_175
                     1         node_140 1 --> 0 Malawisuchus
                     1         node_169 1 --> 0 node_168
                     1         node_205 0 --> 1 node_203
236 ( )   0.400      1         node_150 0 ==> 2 Coringasuchus
                     1         node_152 0 ==> 1 Llanosuchus tamaensis
                     1         node_171 0 --> 1 node_170
                     1         node_207 0 --> 2 node_206
                     1         node_204 2 --> 0 Sarcosuchus
237 ( )   0.200      1         node_137 0 ==> 1 node_135
                     1         node_153 0 --> 1 node_152
                     1         node_149 1 --> 0 node_148
                     1         node_161 0 --> 1 node_160
                     1         node_159 1 --> 0 node_158
238 ( )   0.500      1         node_187 0 ==> 1 Gavialis
                     1         node_215 0 ==> 1 node_207
239 ( )   0.500      1         node_165 0 --> 1 node_162
                     1         node_205 0 ==> 1 node_204
240 ( )   0.333      1         node_130 0 ==> 1 Anatosuchus
                     1         node_176 0 --> 1 node_139
                     1         node_205 0 ==> 1 node_204
241 ( )   0.500      1         node_165 0 --> 1 node_162
                     1         node_205 0 ==> 1 node_204
242 ( )   0.333      1         node_217 0 --> 1 node_180
                     1         node_212 0 --> 1 node_211
                     1         node_210 1 --> 0 node_208
243 ( )   0.600      1         node_137 0 ==> 2 node_135
                     1         node_180 0 --> 1 Stolokrosuchus
                     1         node_191 0 --> 1 node_188
                     1         node_216 0 --> 1 node_215
                     1         node_215 1 --> 3 node_214
244 ( )   0.500      1         node_215 0 ==> 1 node_214
                     1         node_212 1 ==> 0 M. superciliousus
245 ( )   1.000      1         node_212 0 --> 1 node_211
246 ( )   0.333      1         node_180 0 ==> 1 Stolokrosuchus
                     1         node_216 0 --> 1 node_200
                     1         node_213 0 ==> 1 node_212
247 ( )   1.000      1         node_213 0 ==> 1 node_212
248 ( )   1.000      1         node_214 0 ==> 1 node_213
249 ( )   1.000      1         node_215 0 ==> 1 node_214
250 ( )   0.500      1         node_224 0 <=> 1 Gracilisuchus
                     1         node_213 0 ==> 1 node_212
251 ( )   1.000      1         node_213 0 ==> 1 node_212
252 ( )   0.250      1         node_224 0 ==> 1 node_223
                     1         node_203 1 ==> 0 node_202
                     1         node_215 1 --> 0 node_214
                     1         node_213 0 --> 1 Pelagosaurus
253 ( )   1.000      1         node_215 0 --> 1 node_214
254 ( )   1.000      1         node_211 0 ==> 1 node_210
255 ( )   1.000      1         node_216 0 --> 1 node_215
256 ( )   0.500      1         node_188 0 --> 1 node_187
                     1         node_206 0 ==> 1 node_205
257 ( )   0.167      1         node_137 0 ==> 1 node_136
                     1         node_160 0 ==> 1 node_159
                     1         node_157 1 ==> 0 Campinasuchus
                     1         node_186 0 ==> 1 Rugosuchus
                     1         node_187 0 ==> 1 Argochampsa
                     1         node_205 0 ==> 1 node_203
258 ( )   0.167      1         node_224 0 <=> 1 Gracilisuchus
                     1         node_176 0 --> 1 node_139
                     1         node_216 0 --> 1 node_200
                     1         node_198 1 --> 0 node_196
                     1         node_191 0 ==> 1 node_188
                     1         node_193 0 ==> 1 Asiatosuchus germanicus
259 ( )   1.000      1         node_188 0 --> 1 node_187
260 ( )   0.500      1         node_198 0 --> 1 node_196
                     1         node_192 1 ==> 0 Borealosuchus
261 ( )   0.333      1         node_217 1 --> 0 node_216
                     1         node_198 0 --> 1 node_196
                     1         node_188 1 --> 0 node_187
262 ( )   0.333      1         node_118 0 --> 1 node_117
                     1         node_124 0 --> 1 node_123
                     1         node_151 0 --> 1 node_150
                     1         node_147 1 ==> 0 node_145
                     1         node_170 0 ==> 1 Comahuesuchus
                     1         node_197 0 ==> 2 Glen Rose Form
263 ( )   0.333      1         node_122 0 ==> 1 Sichuanosuchus huidongensis
                     1         node_188 0 --> 1 node_187
                     1         node_207 0 ==> 1 Eothoracosaurus mississippiens
264 ( )   0.111      1         node_151 1 --> 0 node_150
                     1         node_145 0 --> 1 node_142
                     1         node_171 1 ==> 0 Razanandrongobe
                     1         node_216 1 ==> 0 node_200
                     1         node_185 0 --> 1 node_184
                     1         node_191 0 ==> 1 node_190
                     1         node_197 0 ==> 1 Bernissartia
                     1         node_207 1 ==> 0 Eothoracosaurus mississippiens
                     1         node_201 1 ==> 0 Rhabdognathus
265 ( )   0.100      1         node_219 1 --> 0 node_218
                     1         node_217 0 --> 1 node_180
                     1         node_131 1 ==> 0 A. wegeneri
                     1         node_139 1 ==> 0 Simosuchus
                     1         node_173 1 --> 0 node_154
                     1         node_145 0 --> 1 node_144
                     1         node_184 0 --> 1 node_183
                     1         node_196 0 ==> 1 node_195
                     1         node_207 0 ==> 1 Eothoracosaurus mississippiens
                     1         node_205 0 ==> 1 node_204
266 ( )   0.125      1         node_123 0 ==> 1 Fruitachampsa
                     1         node_136 0 ==> 1 Mahajangasuchus
                     1         node_167 0 ==> 1 Lorosuchus
                     1         node_216 0 --> 1 node_200
                     1         node_199 1 --> 0 node_185
                     1         node_194 1 ==> 0 node_193
                     1         node_187 0 ==> 1 Gavialis
                     1         node_189 0 ==> 1 Alligator
267 ( )   0.333      1         node_151 1 --> 0 node_150
                     1         node_188 1 ==> 0 node_187
                     1         node_215 1 ==> 0 node_214
268 ( )   0.250      1         node_170 0 ==> 1 node_169
                     1         node_183 0 ==> 1 Sunosuchus
                     1         node_195 0 ==> 1 node_194
                     1         node_216 0 --> 1 node_215
269 ( )   0.333      1         node_221 0 ==> 1 node_220
                     1         node_167 1 --> 0 node_166
                     1         node_198 1 ==> 0 node_197
270 ( )   0.333      1         node_178 1 --> 0 node_177
                     1         node_188 1 ==> 0 node_187
                     1         node_215 1 ==> 0 node_207
271 ( )   0.333      1         node_129 0 ==> 1 node_128
                     1         node_136 0 ==> 1 Kaprosuchus
                     1         node_173 0 --> 1 node_154
                     1         node_149 1 --> 0 node_148
                     1         node_144 0 --> 1 Caipirasuchus.stenognathus
                     1         node_182 0 ==> 2 Eutretauranosuchus
272 ( )   0.500      1         node_217 0 --> 1 node_180
                     1         node_173 1 --> 0 node_154
273 ( )   0.500      1         node_178 0 ==> 1 node_138
                     1         node_126 1 ==> 0 Uruguaysuchus
274 ( )   1.000      1         node_196 1 --> 0 node_186
275 ( )   1.000      1         node_196 0 --> 1 node_186
276 ( )   1.000      1         node_184 0 ==> 2 node_182
                     1         node_183 0 ==> 3 Sunosuchus
                     1         node_197 0 ==> 1 Glen Rose Form
277 ( )   1.000      1         node_186 0 ==> 1 Shamosuchus
278 ( )   0.111      1         node_126 0 ==> 1 Uruguaysuchus
                     1         node_138 0 ==> 1 node_137
                     1         node_140 0 ==> 1 Malawisuchus
                     1         node_143 0 ==> 1 Caipirasuchus.paulistanus
                     1         node_147 0 --> 1 node_146
                     1         node_200 0 ==> 1 node_199
                     1         node_196 1 ==> 0 node_195
                     1         node_191 0 ==> 1 node_190
                     1         node_204 0 ==> 1 Sarcosuchus
279 ( )   0.286      1         node_126 0 ==> 1 Uruguaysuchus
                     1         node_174 0 ==> 1 node_173
                     1         node_157 1 --> 2 node_156
                     1         node_165 1 --> 0 node_164
                     1         node_163 0 --> 1 Lumbrera form
                     1         node_196 0 ==> 1 node_186
                     1         node_190 0 ==> 1 node_189
280 ( )   0.250      1         node_115 0 ==> 1 Protosuchus haughtoni
                     1         node_186 0 ==> 1 Rugosuchus
                     1         node_188 0 --> 1 node_187
                     1         node_197 0 ==> 1 Bernissartia
281 ( )   1.000      1         node_196 0 --> 1 node_186
282 ( )   0.500      1         node_200 0 --> 1 node_199
                     1         node_196 1 --> 0 node_195
283 ( )   0.500      1         node_135 0 --> 1 node_134
                     1         node_180 0 ==> 1 Stolokrosuchus
284 ( )   0.167      1         node_217 0 --> 1 node_180
                     1         node_178 1 --> 0 node_177
                     1         node_171 0 --> 1 node_170
                     1         node_157 1 ==> 0 Campinasuchus
                     1         node_199 0 --> 1 node_198
                     1         node_191 1 --> 0 node_188
285 ( )   0.400      1         node_221 1 --> 0 node_119
                     1         node_168 1 ==> 0 Iberosuchus
                     1         node_165 1 ==> 2 node_162
                     1         node_171 1 ==> 0 Razanandrongobe
                     1         node_180 1 ==> 0 Stolokrosuchus
286 ( )   0.250      1         node_138 0 --> 1 node_137
                     1         node_136 1 --> 0 Mahajangasuchus
                     1         node_169 0 --> 1 node_168
                     1         node_180 0 ==> 1 Stolokrosuchus
287 ( )   0.500      1         node_137 0 ==> 1 node_136
                     1         node_180 0 ==> 1 Stolokrosuchus
288 ( )   1.000      1         node_166 0 ==> 1 node_165
289 ( )   1.000      1         node_164 0 ==> 1 node_163
290 ( )   1.000      1         node_169 0 --> 1 node_161
291 ( )   1.000      1         node_169 0 --> 1 node_161
292 ( )   0.500      1         node_174 0 ==> 1 node_173
                     1         node_169 1 --> 0 node_168
293 ( )   0.167      1         node_128 0 ==> 1 A. buitreraensis
                     1         node_149 0 ==> 1 Mariliasuchus
                     1         node_145 0 --> 1 node_142
                     1         node_143 0 ==> 1 Caipirasuchus.montealtensis
                     1         node_173 0 --> 1 node_172
                     1         node_165 1 --> 0 node_164
294 ( )   1.000      1         node_137 0 ==> 1 node_136
295 ( )   0.286      1         node_219 0 --> 1 node_124
                     1         node_178 0 ==> 1 node_138
                     1         node_149 0 --> 1 node_148
                     1         node_180 0 ==> 2 Stolokrosuchus
                     1         node_184 0 --> 1 node_182
                     1         node_191 0 ==> 1 node_190
                     1         node_216 0 ==> 1 node_215
296 ( )   1.000      1         node_217 0 --> 1 node_180
297 ( )   0.250      1         node_178 0 --> 1 node_138
                     1         node_129 1 --> 0 node_128
                     1         node_151 0 --> 1 node_150
                     1         node_173 0 --> 1 node_172
298 ( )   1.000      1         node_217 0 --> 1 node_180
299 ( )   0.500      1         node_151 0 ==> 1 Notosuchus terrestris
                     1         node_169 0 --> 1 node_168
300 ( )   0.500      1         node_138 0 --> 1 node_131
                     1         node_216 0 --> 1 node_200
301 ( )   0.200      1         node_137 0 --> 1 node_135
                     1         node_174 0 ==> 1 node_140
                     1         node_154 0 --> 1 node_153
                     1         node_149 1 --> 0 node_148
                     1         node_216 0 ==> 1 node_215
302 ( )   0.250      1         node_217 0 --> 1 node_180
                     1         node_154 1 ==> 0 Chimaerasuchus
                     1         node_149 1 --> 0 node_148
                     1         node_169 1 --> 0 node_168
303 ( )   1.000      1         node_217 0 --> 1 node_180
304 ( )   1.000      1         node_217 0 --> 1 node_180
305 ( )   0.500      1         node_217 0 --> 1 node_180
                     1         node_154 1 ==> 0 Chimaerasuchus
306 ( )   0.500      1         node_176 0 ==> 1 node_175
                     1         node_173 1 --> 0 node_172
307 ( )   0.500      1         node_178 0 ==> 1 node_138
                     1         node_169 0 --> 1 node_161
308 ( )   1.000      1         node_151 0 ==> 1 Notosuchus terrestris
309 ( )   0.500      1         node_176 0 ==> 1 node_175
                     1         node_154 1 --> 0 node_153
310 ( )   0.200      1         node_178 0 --> 1 node_177
                     1         node_151 1 --> 0 node_150
                     1         node_147 0 --> 1 node_145
                     1         node_169 1 --> 0 node_168
                     1         node_216 0 --> 1 node_215
311 ( )   1.000      1         node_174 0 ==> 1 node_173
312 ( )   1.000      1         node_173 0 --> 1 node_172
313 ( )   1.000      1         node_169 0 --> 1 node_161
314 ( )   1.000      1         node_217 0 --> 1 node_180
315 ( )   0.250      1         node_176 1 ==> 0 node_175
                     1         node_151 0 --> 1 node_150
                     1         node_168 0 ==> 1 Iberosuchus
                     1         node_216 1 --> 0 node_215
316 ( )   1.000      1         node_169 0 ==> 1 node_168
317 ( )   0.500      1         node_175 0 ==> 1 Neuquensuchus
                     1         node_217 0 ==> 1 node_216
318 ( )   0.500      1         node_176 0 --> 1 node_175
                     1         node_158 1 --> 0 node_157
319 ( )   0.500      1         node_131 0 ==> 1 A. wegeneri
                     1         node_178 0 --> 1 node_177
320 ( )   1.000      1         node_217 0 --> 1 node_180
321 ( )   0.500      1         node_138 0 --> 1 node_137
                     1         node_217 0 --> 1 node_216
322 ( )   1.000      1         node_176 0 --> 1 node_175
323 ( )   1.000      1         node_176 0 --> 1 node_175
324 ( )   0.333      1         node_224 0 --> 1 node_223
                     1         node_119 1 --> 0 node_118
                     1         node_147 1 --> 0 node_145
325 ( )   1.000      1         node_215 0 ==> 1 node_214
326 ( )   0.500      1         node_179 0 ==> 1 node_178
                     1         node_169 1 --> 0 node_168
327 ( )   0.500      1         node_119 0 --> 1 node_118
                     1         node_179 0 ==> 1 node_178
328 ( )   1.000      1         node_179 0 ==> 1 node_178
329 ( )   1.000      1         node_224 0 --> 1 node_223
330 ( )   1.000      1         node_138 0 ==> 1 node_137
331 ( )   0.500      1         node_138 0 --> 1 node_137
                     1         node_169 0 ==> 1 node_168
332 ( )   1.000      1         node_169 0 ==> 1 node_168
333 ( )   0.500      1         node_149 0 --> 1 node_148
                     1         node_168 0 --> 1 node_167
334 ( )   1.000      1         node_178 0 --> 1 node_177
335 ( )   1.000      1         node_169 0 ==> 1 node_168
336 ( )   0.333      1         node_178 0 ==> 1 node_138
                     1         node_175 0 --> 1 node_174
                     1         node_149 1 --> 0 node_148
337 ( )   1.000      1         node_217 0 --> 1 node_216
338 ( )   0.500      1         node_178 0 ==> 1 node_138
                     1         node_173 0 --> 1 node_172
339 ( )   0.500      1         node_224 0 <-> 1 Gracilisuchus
                     1         node_178 0 --> 1 node_177
340 ( )   0.250      1         node_217 0 --> 1 node_180
                     1         node_178 1 --> 0 node_177
                     1         node_173 0 --> 1 node_172
                     1         node_158 1 --> 0 Stratiotosuchus
341 ( )   1.000      1         node_217 1 --> 0 node_216
342 ( )   0.333      1         node_221 0 --> 1 node_220
                     1         node_178 1 --> 0 node_138
                     1         node_173 1 --> 0 node_172
343 ( )   1.000      1         node_224 1 <-> 0 Gracilisuchus
                     1         node_217 1 --> 2 node_180
344 ( )   1.000      1         node_169 0 --> 1 node_168
345 ( )   1.000      1         node_217 0 --> 1 node_216
346 ( )   1.000      1         node_179 1 ==> 0 node_178
347 ( )   0.500      1         node_221 0 --> 1 node_220
                     1         node_173 1 --> 0 node_172
348 ( )   0.333      1         node_135 0 ==> 1 Hamadasuchus
                     1         node_151 0 --> 1 node_150
                     1         node_147 1 --> 0 node_145
349 ( )   0.333      1         node_174 0 ==> 1 node_140
                     1         node_151 0 --> 1 node_150
                     1         node_147 1 --> 0 node_145
350 ( )   0.500      1         node_151 0 --> 1 node_150
                     1         node_169 0 --> 1 node_161
351 ( )   1.000      1         node_145 0 ==> 1 node_144
352 ( )   1.000      1         node_151 0 --> 1 node_150
353 ( )   0.250      1         node_130 0 --> 1 node_129
                     1         node_176 0 --> 1 node_139
                     1         node_151 0 --> 1 node_150
                     1         node_144 1 ==> 0 node_143
354 ( )   0.333      1         node_176 0 --> 1 node_139
                     1         node_151 0 --> 1 node_150
                     1         node_159 0 ==> 1 node_158
355 ( )   0.200      1         node_174 0 ==> 1 node_173
                     1         node_145 1 --> 0 node_142
                     1         node_169 1 ==> 0 node_168
                     1         node_188 0 --> 1 node_187
                     1         node_216 0 --> 1 node_215
356 ( )   0.400      1         node_217 1 ==> 2 node_180
                     1         node_217 1 ==> 0 node_216
                     2         node_196 0 --> 2 node_186
                     1         node_191 0 --> 1 node_190
357 ( )   0.286      1         node_220 0 --> 1 node_219
                     1         node_218 1 --> 0 node_217
                     1         node_137 0 ==> 1 node_136
                     1         node_178 0 --> 1 node_177
                     1         node_145 1 ==> 2 node_142
                     1         node_147 1 --> 0 node_146
                     1         node_158 1 ==> 0 Stratiotosuchus
358 ( )   1.000      1         node_217 0 ==> 1 node_216
359 ( )   0.333      1         node_138 0 ==> 1 node_137
                     1         node_176 0 --> 1 node_175
                     1         node_169 1 --> 0 node_168
360 ( )   0.125      1         node_221 0 ==> 1 node_220
                     1         node_139 1 ==> 0 Simosuchus
                     1         node_174 1 --> 0 node_140
                     1         node_147 1 ==> 0 node_145
                     1         node_184 1 --> 0 node_183
                     1         node_188 1 ==> 0 node_187
                     1         node_216 1 ==> 0 node_215
                     1         node_205 0 --> 1 node_203
361 ( )   1.000      1         node_169 0 ==> 1 node_161
362 ( )   0.333      1         node_161 0 --> 1 node_160
                     1         node_157 1 --> 0 node_156
                     1         node_212 0 ==> 1 M. superciliousus
363 ( )   1.000      1         node_154 0 ==> 1 node_153
364 ( )   1.000      1         node_147 0 ==> 1 node_145
                     1         node_145 1 ==> 2 node_144
365 ( )   0.333      1         node_118 0 --> 1 node_117
                     1         node_139 0 ==> 1 Simosuchus
                     1         node_149 0 --> 1 node_148
366 ( )   0.200      1         node_220 1 --> 0 node_120
                     1         node_124 1 --> 0 node_123
                     1         node_138 1 --> 0 node_131
                     1         node_137 1 ==> 2 node_136
                     1         node_176 1 --> 0 node_175
                     1         node_174 0 --> 2 node_173
                     1         node_152 2 --> 0 node_151
                     1         node_151 0 --> 1 Notosuchus terrestris
                     1         node_146 0 ==> 1 Adamantinasuchus
                     1         node_215 1 --> 0 node_207
367 ( )   0.250      1         node_137 0 --> 1 node_135
                     1         node_151 0 --> 1 node_150
                     1         node_199 0 --> 1 node_185
                     1         node_215 0 --> 1 node_207
368 ( )   0.400      1         node_217 0 ==> 1 node_180
                     1         node_129 1 ==> 2 A. tsangatsangana
                     1         node_174 1 --> 2 node_173
                     1         node_170 2 --> 1 node_169
                     1         node_167 1 ==> 2 Lorosuchus
369 ( )   0.500      1         node_180 0 --> 1 node_179
                     1         node_215 0 --> 1 node_214
370 ( )   0.500      1         node_151 0 --> 1 node_150
                     1         node_171 0 ==> 1 node_170
371 ( )   1.000      1         node_173 0 --> 1 node_154
372 ( )   0.333      1         node_173 0 --> 1 node_154
                     1         node_144 1 --> 0 node_143
                     1         node_191 0 --> 1 node_190
373 ( )   0.500      1         node_177 0 --> 1 node_176
                     1         node_173 1 --> 0 node_172
374 ( )   0.250      1         node_220 0 --> 1 node_219
                     1         node_178 1 ==> 0 node_177
                     1         node_169 0 --> 1 node_168
                     1         node_196 1 --> 0 node_186
375 ( )   1.000      1         node_219 0 ==> 1 node_218
376 ( )   0.500      1         node_177 0 ==> 1 node_176
                     1         node_169 1 --> 0 node_168
377 ( )   0.200      1         node_220 0 --> 1 node_219
                     1         node_136 1 ==> 0 Mahajangasuchus
                     1         node_176 1 --> 0 node_175
                     1         node_188 1 --> 0 node_187
                     1         node_216 1 ==> 0 node_215
378 ( )   0.667      1         node_151 0 --> 1 node_150
                     1         node_173 0 --> 2 node_172
                     1         node_167 2 --> 0 Lorosuchus
379 ( )   0.333      1         node_217 0 --> 1 node_180
                     1         node_188 0 ==> 1 Crocodylus
                     1         node_214 0 --> 1 node_213
380 ( )   0.500      1         node_178 0 ==> 1 node_177
                     1         node_196 0 --> 1 node_186
381 ( )   0.500      1         node_154 0 ==> 1 node_153
                     1         node_145 1 ==> 0 node_142
382 ( )   0.500      1         node_217 0 --> 1 node_180
                     1         node_149 1 --> 0 node_148
383 ( )   0.333      1         node_139 0 ==> 1 Simosuchus
                     1         node_148 0 --> 1 node_147
                     1         node_145 1 --> 0 node_142
384 ( )   1.000      1         node_149 0 ==> 1 node_148
385 ( )   0.143      1         node_174 0 --> 1 node_173
                     1         node_151 1 --> 0 Notosuchus terrestris
                     1         node_147 1 --> 0 node_146
                     1         node_171 1 --> 0 node_170
                     1         node_185 0 ==> 1 Goniopholis simus
                     1         node_216 0 --> 1 node_215
                     1         node_214 1 --> 0 node_213
386 ( )   0.125      1         node_154 0 --> 1 node_153
                     1         node_147 1 ==> 0 node_146
                     1         node_180 0 ==> 1 Stolokrosuchus
                     1         node_185 0 ==> 1 Goniopholis simus
                     1         node_186 0 ==> 1 Rugosuchus
                     1         node_216 0 ==> 1 node_215
                     1         node_204 1 ==> 0 Sarcosuchus
                     1         node_212 1 --> 0 node_211
387 ( )   1.000      1         node_180 0 --> 1 node_179
388 ( )   1.000      1         node_173 0 --> 1 node_154
                     1         node_154 1 --> 2 Chimaerasuchus
389 ( )   1.000      1         node_149 0 --> 1 node_148
390 ( )   0.333      1         node_118 0 ==> 1 node_117
                     1         node_139 0 ==> 1 Candidodon
                     1         node_174 0 ==> 1 node_140
391 ( )   0.500      1         node_154 0 ==> 1 Chimaerasuchus
                     1         node_147 0 ==> 1 node_146
392 ( )   0.500      1         node_137 0 --> 1 node_136
                     1         node_151 0 --> 1 node_150
393 ( )   1.000      1         node_148 0 ==> 1 node_147
394 ( )   0.500      1         node_140 0 ==> 1 Pakasuchus
                     1         node_173 0 ==> 1 node_154
395 ( )   1.000      1         node_154 0 --> 1 node_153
396 ( )   0.250      1         node_137 0 ==> 1 node_135
                     1         node_164 0 ==> 1 S. icaeorhinus
                     1         node_171 0 ==> 1 Razanandrongobe
                     1         node_197 0 ==> 1 Glen Rose Form
397 ( )   1.000      1         node_149 0 --> 1 node_148
398 ( )   0.500      1         node_137 0 ==> 1 node_136
                     1         node_169 0 --> 1 node_161
399 ( )   0.200      1         node_137 0 ==> 1 node_136
                     1         node_147 0 ==> 1 node_145
                     1         node_170 0 ==> 1 node_169
                     1         node_156 1 ==> 0 node_155
                     1         node_167 1 ==> 0 Lorosuchus
400 ( )   0.143      1         node_138 0 ==> 1 node_131
                     1         node_127 1 --> 0 node_126
                     1         node_135 0 ==> 1 Hamadasuchus
                     1         node_139 0 ==> 1 Candidodon
                     1         node_144 0 ==> 1 Caipirasuchus.stenognathus
                     1         node_160 0 ==> 1 node_159
                     1         node_199 0 ==> 1 node_185
401 ( )   0.667      1         node_136 0 ==> 1 Mahajangasuchus
                     1         node_169 0 --> 1 node_161
                     1         node_159 1 ==> 2 node_158
402 ( )   1.000      1         node_161 0 --> 1 node_160
403 ( )   1.000      1         node_169 0 --> 1 node_161
404 ( )   0.500      1         node_159 0 --> 1 node_158
                     1         node_157 1 --> 0 Campinasuchus
405 ( )   0.333      1         node_137 0 --> 1 node_136
                     1         node_147 0 --> 1 node_146
                     1         node_161 0 --> 1 node_160
406 ( )   1.000      1         node_169 0 ==> 1 node_161
407 ( )   0.200      1         node_131 0 --> 1 node_130
                     1         node_176 0 --> 1 node_175
                     1         node_143 1 ==> 0 Caipirasuchus.paulistanus
                     1         node_168 1 --> 0 node_167
                     1         node_164 0 --> 1 S. icaeorhinus
408 ( )   1.000      1         node_170 0 --> 1 node_169
409 ( )   0.250      1         node_135 0 ==> 1 Hamadasuchus
                     1         node_160 0 ==> 1 Pabhwehshi
                     1         node_165 0 ==> 1 node_162
                     1         node_180 0 ==> 1 Stolokrosuchus
410 ( )   0.333      1         node_169 0 --> 1 node_161
                     1         node_160 1 --> 0 Pabhwehshi
                     1         node_171 0 ==> 1 Razanandrongobe
411 ( )   0.200      1         node_176 0 --> 1 node_139
                     1         node_149 0 --> 1 node_148
                     1         node_157 0 ==> 1 node_156
                     1         node_188 0 --> 1 node_187
                     1         node_213 0 --> 1 node_212
412 ( )   1.000      1         node_147 0 --> 1 node_145
413 ( )   0.500      1         node_176 0 --> 1 node_139
                     1         node_149 0 --> 1 node_148
414 ( )   1.000      1         node_217 0 --> 1 node_180
415 ( )   1.000      1         node_217 0 --> 1 node_180
416 ( )   0.167      1         node_224 0 --> 1 node_223
                     1         node_115 1 ==> 0 Protosuchus richardsoni
                     1         node_173 1 ==> 0 node_154
                     1         node_149 0 ==> 1 Mariliasuchus
                     1         node_217 1 --> 0 node_216
                     1         node_215 0 --> 1 node_207
417 ( )   0.500      1         node_176 0 --> 1 node_175
                     1         node_169 1 --> 0 node_168
418 ( )   0.500      1         node_168 0 ==> 1 Iberosuchus
                     1         node_217 0 --> 1 node_216
419 ( )   1.000      1         node_217 0 --> 1 node_180
420 ( )   0.500      1         node_217 0 --> 1 node_180
                     1         node_158 1 ==> 0 Stratiotosuchus
421 ( )   0.333      1         node_217 0 --> 1 node_180
                     1         node_138 1 --> 0 node_137
                     1         node_169 1 --> 0 node_168
422 ( )   1.000      1         node_173 0 --> 1 node_154
423 ( )   1.000      1         node_221 0 --> 1 node_220
424 ( )   1.000      1         node_173 0 --> 1 node_172
425 ( )   0.500      1         node_221 0 --> 1 node_220
                     1         node_179 1 --> 0 node_178
426 ( )   0.500      1         node_179 0 ==> 1 node_178
                     1         node_173 1 --> 0 node_172
427 ( )   0.333      1         node_179 0 --> 1 node_178
                     1         node_138 1 --> 0 node_137
                     1         node_173 1 --> 0 node_172
428 ( )   0.500      1         node_217 0 --> 1 node_180
                     1         node_169 1 --> 0 node_168
429 ( )   0.333      1         node_138 0 --> 1 node_131
                     1         node_176 0 --> 1 node_139
                     1         node_151 0 --> 1 node_150
430 ( )   0.500      1         node_176 0 --> 1 node_139
                     1         node_151 0 --> 1 node_150
431 ( )   1.000      1         node_196 0 --> 1 node_195
432 ( )   0.333      1         node_138 0 --> 1 node_137
                     1         node_173 0 --> 1 node_172
                     1         node_216 0 --> 1 node_200
433 ( )   0.500      1         node_114 0 ==> 1 Terrestrisuchus
                     1         node_178 0 --> 1 node_177
434 ( )   0.250      1         node_224 0 --> 1 node_223
                     1         node_173 1 --> 0 node_172
                     1         node_217 1 --> 0 node_216
                     1         node_215 0 --> 1 node_214
435 ( )   0.500      1         node_137 0 --> 1 node_136
                     1         node_173 0 --> 1 node_154
436 ( )   0.333      1         node_224 0 --> 1 node_223
                     1         node_176 1 --> 0 node_139
                     1         node_217 1 --> 0 node_216
437 ( )   0.500      1         node_221 0 --> 1 node_119
                     1         node_178 0 ==> 1 node_138
                     1         node_176 0 --> 2 node_175
                     1         node_169 2 --> 0 node_161
438 ( )   0.500      1         node_173 0 --> 1 node_172
                     1         node_179 0 ==> 1 Microsuchus
439 ( )   0.200      1         node_224 0 --> 1 node_114
                     1         node_118 0 --> 1 node_117
                     1         node_219 0 --> 1 node_124
                     1         node_175 0 ==> 1 Neuquensuchus
                     1         node_179 0 ==> 1 Microsuchus
440 ( )   0.333      1         node_128 0 --> 1 node_127
                     1         node_151 0 ==> 1 Notosuchus terrestris
                     1         node_170 0 ==> 1 Comahuesuchus

Apomorphy lists:

               Branch                 Character  Steps     CI   Change
----------------------------------------------------------------------
   Gracilisuchus <-> node_224         9 ( )          1   0.158  0 <=> 3
                                      34 ( )         1   1.000  0 <=> 1
                                      70 ( )         1   0.167  1 <=> 0
                                      73 ( )         1   0.500  0 <=> 1
                                      102 ( )        1   0.125  0 <=> 1
                                      106 ( )        1   0.158  2 <-> 0
                                      109 ( )        1   1.000  0 <-> 1
                                      119 ( )        1   0.167  1 <-> 0
                                      128 ( )        1   0.167  1 <-> 0
                                      131 ( )        1   0.200  1 <=> 0
                                      142 ( )        1   0.200  0 <=> 1
                                      143 ( )        1   0.154  2 <-> 1
                                      165 ( )        1   0.100  0 <=> 1
                                      172 ( )        1   0.500  0 <=> 1
                                      203 ( )        1   0.200  0 <=> 1
                                      250 ( )        1   0.500  1 <=> 0
                                      258 ( )        1   0.167  1 <=> 0
                                      339 ( )        1   0.500  1 <-> 0
                                      343 ( )        1   1.000  0 <-> 1
        node_224 --> node_114         33 ( )         1   0.167  0 ==> 1
                                      125 ( )        1   0.333  0 --> 1
                                      134 ( )        1   0.250  0 --> 1
                                      138 ( )        1   0.125  0 --> 1
                                      154 ( )        1   0.250  0 --> 1
                                      194 ( )        1   0.333  0 --> 1
                                      199 ( )        1   0.333  0 --> 1
                                      439 ( )        1   0.200  0 --> 1
        node_114 --> Terrestrisuchus  433 ( )        1   0.500  0 ==> 1
        node_114 --> Dibothrosuchus   15 ( )         1   0.200  0 ==> 1
                                      79 ( )         1   0.143  0 ==> 1
                                      90 ( )         2   0.333  0 ==> 2
        node_224 --> node_223         1 ( )          1   0.200  0 ==> 1
                                      8 ( )          1   1.000  0 --> 1
                                      16 ( )         1   0.400  0 --> 1
                                      19 ( )         1   0.200  0 --> 1
                                      24 ( )         1   0.500  0 --> 1
                                      30 ( )         1   0.500  0 --> 1
                                      38 ( )         1   1.000  0 --> 1
                                      45 ( )         2   0.222  0 --> 2
                                      47 ( )         1   0.500  0 --> 1
                                      51 ( )         1   1.000  0 --> 1
                                      52 ( )         1   1.000  0 --> 1
                                      54 ( )         1   1.000  0 --> 1
                                      55 ( )         1   0.250  0 --> 1
                                      62 ( )         1   1.000  0 --> 1
                                      65 ( )         1   0.429  2 --> 3
                                      67 ( )         1   0.182  0 ==> 1
                                      68 ( )         1   0.250  0 --> 1
                                      80 ( )         1   0.125  0 ==> 1
                                      82 ( )         1   0.500  0 --> 1
                                      86 ( )         1   0.400  0 --> 1
                                      88 ( )         1   1.000  0 --> 1
                                      95 ( )         1   0.250  0 --> 1
                                      99 ( )         1   0.333  0 --> 1
                                      106 ( )        1   0.158  0 --> 1
                                      109 ( )        1   1.000  1 --> 2
                                      117 ( )        1   0.200  0 --> 1
                                      122 ( )        1   0.125  1 --> 0
                                      145 ( )        1   0.091  0 --> 1
                                      196 ( )        1   1.000  0 --> 1
                                      197 ( )        2   0.333  0 --> 2
                                      198 ( )        1   0.111  0 --> 1
                                      204 ( )        1   1.000  0 --> 1
                                      205 ( )        1   1.000  0 --> 1
                                      252 ( )        1   0.250  0 ==> 1
                                      324 ( )        1   0.333  0 --> 1
                                      329 ( )        1   1.000  0 --> 1
                                      416 ( )        1   0.167  0 --> 1
                                      434 ( )        1   0.250  0 --> 1
                                      436 ( )        1   0.333  0 --> 1
        node_223 --> node_221         1 ( )          1   0.200  1 --> 2
                                      3 ( )          1   0.136  0 ==> 1
                                      120 ( )        1   0.167  0 ==> 1
                                      128 ( )        1   0.167  0 --> 1
                                      139 ( )        1   0.200  0 --> 1
                                      140 ( )        1   0.143  1 --> 0
                                      155 ( )        1   0.091  0 --> 1
                                      193 ( )        1   0.167  0 --> 1
        node_221 --> node_119         2 ( )          1   0.250  0 --> 1
                                      60 ( )         1   0.500  0 ==> 1
                                      73 ( )         1   0.500  1 --> 2
                                      78 ( )         1   0.111  0 ==> 1
                                      107 ( )        1   0.167  0 ==> 1
                                      114 ( )        1   1.000  0 ==> 1
                                      127 ( )        1   0.200  1 ==> 0
                                      143 ( )        1   0.154  1 ==> 0
                                      212 ( )        1   0.167  0 --> 1
                                      285 ( )        1   0.400  1 --> 0
                                      437 ( )        1   0.500  0 --> 1
        node_119 --> node_118         40 ( )         1   0.333  0 --> 1
                                      48 ( )         1   1.000  1 ==> 0
                                      50 ( )         1   0.333  0 ==> 1
                                      74 ( )         1   0.143  0 ==> 1
                                      86 ( )         1   0.400  1 --> 0
                                      91 ( )         2   0.208  0 ==> 2
                                      103 ( )        1   0.333  3 ==> 0
                                      117 ( )        1   0.200  1 --> 0
                                      132 ( )        1   0.500  0 ==> 1
                                      134 ( )        1   0.250  0 --> 1
                                      138 ( )        1   0.125  0 --> 1
                                      139 ( )        1   0.200  1 --> 0
                                      324 ( )        1   0.333  1 --> 0
                                      327 ( )        1   0.500  0 --> 1
        node_118 --> node_116         3 ( )          1   0.136  1 ==> 0
                                      58 ( )         1   1.000  0 ==> 1
                                      70 ( )         1   0.167  0 --> 1
                                      100 ( )        1   0.111  0 ==> 1
                                      120 ( )        1   0.167  1 ==> 0
                                      156 ( )        1   0.167  0 --> 1
                                      198 ( )        1   0.111  1 --> 0
                                      216 ( )        1   0.250  0 ==> 1
        node_116 --> node_115         17 ( )         1   0.200  0 ==> 1
                                      135 ( )        1   0.111  0 ==> 1
                                      209 ( )        1   0.111  0 --> 1
        node_115 --> Protosuchus richardsoni 145 ( )        1   0.091  1 --> 0
                                      165 ( )        1   0.100  1 ==> 0
                                      416 ( )        1   0.167  1 ==> 0
        node_115 --> Protosuchus haughtoni 206 ( )        1   0.200  1 ==> 0
                                      280 ( )        1   0.250  0 ==> 1
        node_116 --> Hemiprotosuchus  33 ( )         1   0.167  0 ==> 1
                                      138 ( )        1   0.125  1 --> 0
                                      212 ( )        1   0.167  1 --> 0
        node_118 --> node_117         2 ( )          1   0.250  1 --> 0
                                      4 ( )          1   0.250  0 --> 1
                                      5 ( )          1   0.125  0 --> 1
                                      9 ( )          1   0.158  3 ==> 2
                                      21 ( )         1   0.333  0 --> 1
                                      36 ( )         1   0.444  0 --> 2
                                      37 ( )         1   0.286  0 --> 1
                                      39 ( )         1   0.500  0 ==> 1
                                      101 ( )        1   0.125  0 --> 1
                                      108 ( )        1   0.333  0 ==> 2
                                      141 ( )        1   0.125  0 --> 1
                                      146 ( )        1   0.500  0 --> 1
                                      160 ( )        1   0.167  0 ==> 1
                                      162 ( )        1   0.100  0 ==> 1
                                      164 ( )        1   0.125  0 --> 1
                                      188 ( )        1   0.333  0 ==> 1
                                      195 ( )        1   0.333  0 ==> 1
                                      210 ( )        1   0.500  0 ==> 1
                                      262 ( )        1   0.333  0 --> 1
                                      365 ( )        1   0.333  0 --> 1
                                      390 ( )        1   0.333  0 ==> 1
                                      439 ( )        1   0.200  0 --> 1
        node_117 --> Edentosuchus     40 ( )         1   0.333  1 --> 0
                                      67 ( )         1   0.182  1 ==> 2
                                      121 ( )        1   0.143  0 ==> 1
                                      125 ( )        1   0.333  0 ==> 1
                                      130 ( )        1   0.167  0 ==> 1
                                      139 ( )        1   0.200  0 --> 1
                                      143 ( )        1   0.154  0 ==> 1
        node_117 --> KayentaForm      119 ( )        1   0.167  0 ==> 1
        node_119 --> Orthosuchus      11 ( )         1   0.111  0 ==> 1
                                      80 ( )         1   0.125  1 ==> 0
                                      105 ( )        1   0.200  1 ==> 2
                                      108 ( )        1   0.333  0 ==> 4
                                      131 ( )        1   0.200  0 ==> 1
                                      142 ( )        1   0.200  1 ==> 0
                                      145 ( )        1   0.091  1 --> 0
                                      153 ( )        1   0.500  0 ==> 1
                                      163 ( )        1   0.333  0 ==> 1
                                      193 ( )        1   0.167  1 --> 0
        node_221 --> node_220         9 ( )          1   0.158  3 ==> 1
                                      36 ( )         1   0.444  0 ==> 2
                                      49 ( )         2   0.667  0 ==> 2
                                      59 ( )         1   0.333  0 --> 1
                                      61 ( )         1   1.000  0 --> 1
                                      72 ( )         1   0.500  0 --> 1
                                      84 ( )         1   0.500  0 --> 1
                                      85 ( )         1   0.500  0 --> 1
                                      96 ( )         2   0.200  2 --> 0
                                      100 ( )        1   0.111  0 ==> 1
                                      133 ( )        1   0.250  1 --> 0
                                      143 ( )        1   0.154  1 --> 2
                                      269 ( )        1   0.333  0 ==> 1
                                      342 ( )        1   0.333  0 --> 1
                                      347 ( )        1   0.500  0 --> 1
                                      360 ( )        1   0.125  0 ==> 1
                                      423 ( )        1   1.000  0 --> 1
                                      425 ( )        1   0.500  0 --> 1
        node_220 --> node_120         1 ( )          1   0.200  2 --> 1
                                      15 ( )         1   0.200  0 --> 1
                                      22 ( )         1   0.091  0 --> 1
                                      32 ( )         1   0.500  0 ==> 1
                                      75 ( )         1   0.200  0 ==> 1
                                      91 ( )         1   0.208  0 --> 1
                                      97 ( )         1   0.250  0 ==> 1
                                      106 ( )        1   0.158  1 --> 2
                                      112 ( )        1   0.250  1 --> 0
                                      128 ( )        1   0.167  1 --> 0
                                      154 ( )        1   0.250  0 --> 1
                                      164 ( )        1   0.125  0 --> 1
                                      176 ( )        1   0.667  1 --> 2
                                      206 ( )        1   0.200  1 ==> 0
                                      214 ( )        1   0.333  0 ==> 1
                                      215 ( )        1   1.000  0 ==> 1
                                      216 ( )        1   0.250  0 ==> 1
                                      217 ( )        1   1.000  0 ==> 1
                                      219 ( )        1   0.250  0 ==> 1
                                      220 ( )        1   0.200  0 ==> 1
                                      221 ( )        1   1.000  0 ==> 1
                                      222 ( )        1   1.000  0 ==> 1
                                      223 ( )        1   0.500  0 ==> 1
                                      224 ( )        1   1.000  0 ==> 1
                                      366 ( )        1   0.200  1 --> 0
        node_120 --> Zaraasuchus      199 ( )        1   0.333  0 ==> 1
        node_220 --> node_219         21 ( )         1   0.333  0 --> 1
                                      25 ( )         1   0.200  0 ==> 1
                                      37 ( )         1   0.286  0 ==> 1
                                      39 ( )         1   0.500  0 ==> 1
                                      41 ( )         1   1.000  0 ==> 1
                                      66 ( )         1   0.100  0 --> 1
                                      79 ( )         1   0.143  0 ==> 1
                                      103 ( )        1   0.333  3 ==> 0
                                      113 ( )        1   0.333  0 --> 1
                                      125 ( )        1   0.333  0 ==> 1
                                      140 ( )        1   0.143  0 --> 1
                                      150 ( )        1   0.333  0 ==> 1
                                      182 ( )        1   0.400  0 --> 1
                                      192 ( )        1   0.200  0 --> 1
                                      197 ( )        1   0.333  2 --> 1
                                      209 ( )        1   0.111  0 --> 1
                                      218 ( )        1   0.500  1 --> 0
                                      357 ( )        1   0.286  0 --> 1
                                      374 ( )        1   0.250  0 --> 1
                                      377 ( )        1   0.200  0 --> 1
        node_219 --> node_124         9 ( )          1   0.158  1 ==> 2
                                      31 ( )         1   0.143  0 ==> 1
                                      94 ( )         1   0.500  0 --> 1
                                      96 ( )         2   0.200  0 --> 2
                                      101 ( )        1   0.125  0 --> 1
                                      111 ( )        1   0.250  0 --> 1
                                      133 ( )        1   0.250  0 --> 1
                                      141 ( )        1   0.125  0 --> 1
                                      171 ( )        1   0.111  0 --> 1
                                      201 ( )        1   0.500  0 --> 1
                                      208 ( )        1   0.250  0 --> 1
                                      211 ( )        1   0.333  0 --> 1
                                      295 ( )        1   0.286  0 --> 1
                                      439 ( )        1   0.200  0 --> 1
        node_124 --> node_122         138 ( )        1   0.125  0 ==> 1
                                      200 ( )        1   0.500  0 --> 1
                                      202 ( )        1   0.500  0 ==> 1
                                      206 ( )        1   0.200  1 ==> 0
                                      216 ( )        1   0.250  0 ==> 1
                                      219 ( )        1   0.250  0 ==> 1
                                      220 ( )        1   0.200  0 ==> 1
        node_122 --> node_121         22 ( )         1   0.091  0 --> 1
        node_121 --> Sichuanosuchus shuhanensis 145 ( )        1   0.091  1 ==> 0
        node_122 --> Sichuanosuchus huidongensis 141 ( )        1   0.125  1 --> 0
                                      263 ( )        1   0.333  0 ==> 1
        node_124 --> node_123         37 ( )         1   0.286  1 ==> 2
                                      44 ( )         1   0.182  0 ==> 1
                                      78 ( )         1   0.111  0 ==> 1
                                      92 ( )         1   0.250  0 --> 1
                                      93 ( )         1   0.333  0 --> 1
                                      160 ( )        1   0.167  0 --> 1
                                      164 ( )        1   0.125  0 ==> 1
                                      165 ( )        1   0.100  1 --> 0
                                      173 ( )        1   0.500  0 --> 1
                                      218 ( )        1   0.500  0 --> 1
                                      262 ( )        1   0.333  0 --> 1
                                      366 ( )        1   0.200  1 --> 0
        node_123 --> Zosuchus         32 ( )         1   0.500  0 ==> 1
                                      44 ( )         1   0.182  1 ==> 2
                                      81 ( )         1   0.143  0 ==> 1
                                      106 ( )        1   0.158  1 ==> 2
                                      108 ( )        1   0.333  0 ==> 3
                                      124 ( )        1   0.250  0 ==> 1
                                      140 ( )        1   0.143  1 ==> 0
                                      193 ( )        1   0.167  1 ==> 0
        node_123 --> Fruitachampsa    12 ( )         1   0.250  0 ==> 1
                                      19 ( )         1   0.200  1 ==> 0
                                      25 ( )         1   0.200  1 ==> 0
                                      40 ( )         1   0.333  0 ==> 1
                                      55 ( )         1   0.250  1 ==> 0
                                      67 ( )         1   0.182  1 ==> 2
                                      127 ( )        1   0.200  1 ==> 0
                                      135 ( )        1   0.111  0 ==> 1
                                      142 ( )        1   0.200  1 ==> 0
                                      143 ( )        1   0.154  2 --> 1
                                      194 ( )        1   0.333  0 ==> 1
                                      201 ( )        1   0.500  1 --> 0
                                      211 ( )        1   0.333  1 --> 0
                                      266 ( )        1   0.125  0 ==> 1
        node_219 --> node_218         7 ( )          1   0.143  0 --> 1
                                      17 ( )         1   0.200  0 ==> 1
                                      46 ( )         1   0.500  0 ==> 1
                                      55 ( )         1   0.250  1 ==> 0
                                      73 ( )         1   0.500  1 ==> 0
                                      77 ( )         2   0.231  0 ==> 2
                                      80 ( )         1   0.125  1 --> 0
                                      86 ( )         1   0.400  1 --> 2
                                      119 ( )        1   0.167  0 ==> 1
                                      122 ( )        1   0.125  0 --> 1
                                      123 ( )        1   0.167  0 --> 1
                                      143 ( )        1   0.154  2 --> 1
                                      148 ( )        1   0.333  1 ==> 0
                                      162 ( )        1   0.100  0 --> 1
                                      168 ( )        1   0.250  0 ==> 1
                                      184 ( )        1   0.333  0 --> 1
                                      197 ( )        1   0.333  1 ==> 0
                                      198 ( )        1   0.111  1 --> 0
                                      203 ( )        1   0.200  1 ==> 0
                                      212 ( )        1   0.167  0 --> 1
                                      234 ( )        1   0.500  0 ==> 1
                                      265 ( )        1   0.100  1 --> 0
                                      375 ( )        1   1.000  0 ==> 1
        node_218 --> node_125         16 ( )         1   0.400  1 ==> 0
                                      21 ( )         1   0.333  1 --> 0
                                      29 ( )         1   0.250  0 ==> 1
                                      102 ( )        1   0.125  1 ==> 0
                                      107 ( )        1   0.167  0 ==> 1
                                      120 ( )        1   0.167  1 --> 0
                                      128 ( )        1   0.167  1 --> 0
        node_125 --> Hsisosuchus chungkingensis 184 ( )        1   0.333  1 --> 0
                                      207 ( )        1   0.667  0 ==> 1
                                      208 ( )        1   0.250  0 --> 1
        node_218 --> node_217         10 ( )         2   0.400  0 ==> 2
                                      15 ( )         1   0.200  0 ==> 1
                                      19 ( )         1   0.200  1 ==> 0
                                      26 ( )         1   0.167  0 --> 1
                                      37 ( )         1   0.286  1 ==> 2
                                      45 ( )         1   0.222  2 ==> 1
                                      56 ( )         1   0.143  0 --> 1
                                      71 ( )         1   0.667  0 ==> 1
                                      83 ( )         1   0.500  0 ==> 1
                                      91 ( )         2   0.208  0 --> 2
                                      106 ( )        1   0.158  1 ==> 0
                                      142 ( )        1   0.200  1 --> 0
                                      147 ( )        1   0.333  0 --> 1
                                      160 ( )        1   0.167  0 --> 1
                                      167 ( )        2   0.111  0 ==> 2
                                      192 ( )        1   0.200  1 --> 0
                                      193 ( )        1   0.167  1 ==> 0
                                      194 ( )        1   0.333  0 ==> 1
                                      199 ( )        1   0.333  0 ==> 1
                                      209 ( )        1   0.111  1 --> 0
                                      357 ( )        1   0.286  1 --> 0
        node_217 --> node_180         23 ( )         1   0.200  0 ==> 1
                                      66 ( )         1   0.100  1 --> 0
                                      70 ( )         1   0.167  0 ==> 1
                                      90 ( )         1   0.333  0 --> 1
                                      91 ( )         1   0.208  2 --> 3
                                      113 ( )        1   0.333  1 --> 0
                                      116 ( )        1   0.667  1 --> 2
                                      152 ( )        1   0.500  0 --> 1
                                      156 ( )        1   0.167  0 --> 1
                                      157 ( )        1   0.250  0 --> 1
                                      165 ( )        1   0.100  1 ==> 0
                                      170 ( )        1   0.250  0 --> 1
                                      171 ( )        1   0.111  0 ==> 1
                                      242 ( )        1   0.333  0 --> 1
                                      265 ( )        1   0.100  0 --> 1
                                      272 ( )        1   0.500  0 --> 1
                                      284 ( )        1   0.167  0 --> 1
                                      296 ( )        1   1.000  0 --> 1
                                      298 ( )        1   1.000  0 --> 1
                                      302 ( )        1   0.250  0 --> 1
                                      303 ( )        1   1.000  0 --> 1
                                      304 ( )        1   1.000  0 --> 1
                                      305 ( )        1   0.500  0 --> 1
                                      314 ( )        1   1.000  0 --> 1
                                      320 ( )        1   1.000  0 --> 1
                                      340 ( )        1   0.250  0 --> 1
                                      343 ( )        1   1.000  1 --> 2
                                      356 ( )        1   0.400  1 ==> 2
                                      368 ( )        1   0.400  0 ==> 1
                                      379 ( )        1   0.333  0 --> 1
                                      382 ( )        1   0.500  0 --> 1
                                      414 ( )        1   1.000  0 --> 1
                                      415 ( )        1   1.000  0 --> 1
                                      419 ( )        1   1.000  0 --> 1
                                      420 ( )        1   0.500  0 --> 1
                                      421 ( )        1   0.333  0 --> 1
                                      428 ( )        1   0.500  0 --> 1
        node_180 --> node_179         9 ( )          1   0.158  1 --> 0
                                      29 ( )         1   0.250  0 --> 1
                                      76 ( )         1   0.143  0 --> 1
                                      135 ( )        1   0.111  0 --> 1
                                      138 ( )        1   0.125  0 --> 1
                                      147 ( )        1   0.333  1 --> 0
                                      160 ( )        1   0.167  1 --> 0
                                      164 ( )        1   0.125  0 --> 1
                                      167 ( )        1   0.111  2 --> 1
                                      184 ( )        1   0.333  1 --> 0
                                      186 ( )        1   0.200  0 --> 1
                                      369 ( )        1   0.500  0 --> 1
                                      387 ( )        1   1.000  0 --> 1
        node_179 --> node_178         326 ( )        1   0.500  0 ==> 1
                                      327 ( )        1   0.500  0 ==> 1
                                      328 ( )        1   1.000  0 ==> 1
                                      346 ( )        1   1.000  1 ==> 0
                                      425 ( )        1   0.500  1 --> 0
                                      426 ( )        1   0.500  0 ==> 1
                                      427 ( )        1   0.333  0 --> 1
        node_178 --> node_138         11 ( )         1   0.111  0 ==> 1
                                      81 ( )         1   0.143  0 --> 1
                                      116 ( )        1   0.667  2 --> 1
                                      143 ( )        1   0.154  1 --> 2
                                      159 ( )        1   0.333  0 --> 1
                                      170 ( )        1   0.250  1 --> 0
                                      178 ( )        1   0.167  0 --> 1
                                      183 ( )        1   0.167  0 ==> 1
                                      273 ( )        1   0.500  0 ==> 1
                                      295 ( )        1   0.286  0 ==> 1
                                      297 ( )        1   0.250  0 --> 1
                                      307 ( )        1   0.500  0 ==> 1
                                      336 ( )        1   0.333  0 ==> 1
                                      338 ( )        1   0.500  0 ==> 1
                                      342 ( )        1   0.333  1 --> 0
                                      437 ( )        1   0.500  0 ==> 1
        node_138 --> node_131         22 ( )         1   0.091  0 --> 1
                                      27 ( )         1   0.200  0 --> 1
                                      100 ( )        1   0.111  1 --> 0
                                      145 ( )        1   0.091  1 --> 0
                                      149 ( )        1   0.400  0 ==> 1
                                      187 ( )        1   0.333  0 --> 1
                                      192 ( )        1   0.200  0 ==> 1
                                      197 ( )        1   0.333  0 ==> 1
                                      209 ( )        1   0.111  0 ==> 1
                                      300 ( )        1   0.500  0 --> 1
                                      366 ( )        1   0.200  1 --> 0
                                      400 ( )        1   0.143  0 ==> 1
                                      429 ( )        1   0.333  0 --> 1
        node_131 --> node_130         123 ( )        1   0.167  1 ==> 0
                                      167 ( )        1   0.111  1 --> 2
                                      212 ( )        1   0.167  1 ==> 0
                                      407 ( )        1   0.200  0 --> 1
        node_130 --> node_129         22 ( )         1   0.091  1 --> 0
                                      56 ( )         1   0.143  1 ==> 0
                                      69 ( )         1   0.182  1 ==> 2
                                      198 ( )        1   0.111  0 --> 1
                                      353 ( )        1   0.250  0 --> 1
        node_129 --> node_128         11 ( )         1   0.111  1 --> 0
                                      81 ( )         1   0.143  1 --> 0
                                      89 ( )         1   0.333  0 --> 1
                                      106 ( )        1   0.158  0 --> 1
                                      115 ( )        1   0.500  0 --> 1
                                      120 ( )        1   0.167  1 --> 0
                                      167 ( )        1   0.111  2 --> 1
                                      189 ( )        1   0.333  0 --> 1
                                      191 ( )        1   0.250  0 ==> 1
                                      271 ( )        1   0.333  0 ==> 1
                                      297 ( )        1   0.250  1 --> 0
        node_128 --> node_127         31 ( )         1   0.143  0 ==> 1
                                      198 ( )        1   0.111  1 --> 0
                                      225 ( )        1   0.500  2 ==> 1
                                      440 ( )        1   0.333  0 --> 1
        node_127 --> node_126         66 ( )         1   0.100  0 --> 1
                                      117 ( )        1   0.200  1 --> 0
                                      123 ( )        1   0.167  0 ==> 1
                                      159 ( )        1   0.333  1 --> 0
                                      178 ( )        1   0.167  1 --> 0
                                      183 ( )        1   0.167  1 ==> 0
                                      193 ( )        1   0.167  0 ==> 1
                                      400 ( )        1   0.143  1 --> 0
        node_126 --> Uruguaysuchus    56 ( )         1   0.143  0 ==> 1
                                      167 ( )        1   0.111  1 ==> 0
                                      176 ( )        1   0.667  1 ==> 0
                                      273 ( )        1   0.500  1 ==> 0
                                      278 ( )        1   0.111  0 ==> 1
                                      279 ( )        1   0.286  0 ==> 1
        node_127 --> A. gomesii       167 ( )        1   0.111  1 --> 2
                                      186 ( )        1   0.200  1 ==> 0
        node_128 --> A. buitreraensis 23 ( )         1   0.200  1 ==> 0
                                      165 ( )        1   0.100  0 ==> 1
                                      293 ( )        1   0.167  0 ==> 1
        node_129 --> A. tsangatsangana 65 ( )         1   0.429  3 ==> 2
                                      135 ( )        1   0.111  1 --> 0
                                      141 ( )        1   0.125  0 ==> 1
                                      174 ( )        1   0.333  0 ==> 1
                                      368 ( )        1   0.400  1 ==> 2
        node_130 --> Anatosuchus      3 ( )          2   0.136  1 ==> 3
                                      128 ( )        1   0.167  1 ==> 0
                                      140 ( )        1   0.143  1 ==> 0
                                      156 ( )        1   0.167  1 --> 0
                                      171 ( )        1   0.111  1 ==> 0
                                      185 ( )        1   0.200  0 ==> 1
                                      186 ( )        1   0.200  1 ==> 0
                                      235 ( )        1   0.200  0 ==> 1
                                      240 ( )        1   0.333  0 ==> 1
        node_131 --> A. wegeneri      120 ( )        1   0.167  1 ==> 0
                                      226 ( )        1   0.167  0 ==> 1
                                      265 ( )        1   0.100  1 ==> 0
                                      319 ( )        1   0.500  0 ==> 1
        node_138 --> node_137         9 ( )          1   0.158  0 --> 2
                                      44 ( )         1   0.182  0 --> 1
                                      77 ( )         1   0.231  2 ==> 1
                                      80 ( )         1   0.125  0 ==> 1
                                      91 ( )         1   0.208  3 --> 4
                                      126 ( )        1   0.154  0 --> 1
                                      135 ( )        1   0.111  1 --> 0
                                      138 ( )        1   0.125  1 --> 0
                                      155 ( )        1   0.091  1 --> 0
                                      158 ( )        1   0.200  0 --> 1
                                      159 ( )        1   0.333  1 --> 3
                                      164 ( )        1   0.125  1 --> 0
                                      227 ( )        1   0.125  0 --> 1
                                      278 ( )        1   0.111  0 ==> 1
                                      286 ( )        1   0.250  0 --> 1
                                      321 ( )        1   0.500  0 --> 1
                                      330 ( )        1   1.000  0 ==> 1
                                      331 ( )        1   0.500  0 --> 1
                                      359 ( )        1   0.333  0 ==> 1
                                      421 ( )        1   0.333  1 --> 0
                                      427 ( )        1   0.333  1 --> 0
                                      432 ( )        1   0.333  0 --> 1
        node_137 --> node_135         71 ( )         1   0.667  1 --> 2
                                      76 ( )         1   0.143  1 --> 0
                                      97 ( )         2   0.250  0 --> 2
                                      120 ( )        1   0.167  1 ==> 0
                                      128 ( )        1   0.167  1 ==> 0
                                      143 ( )        1   0.154  2 --> 1
                                      171 ( )        1   0.111  1 ==> 0
                                      178 ( )        1   0.167  1 --> 0
                                      220 ( )        1   0.200  0 --> 1
                                      237 ( )        1   0.200  0 ==> 1
                                      243 ( )        1   0.600  0 ==> 2
                                      301 ( )        1   0.200  0 --> 1
                                      367 ( )        1   0.250  0 --> 1
                                      396 ( )        1   0.250  0 ==> 1
        node_135 --> node_134         7 ( )          1   0.143  1 --> 0
                                      44 ( )         1   0.182  1 --> 0
                                      126 ( )        1   0.154  1 --> 0
                                      158 ( )        1   0.200  1 --> 0
                                      170 ( )        1   0.250  0 --> 1
                                      213 ( )        1   0.500  0 ==> 1
                                      214 ( )        1   0.333  0 ==> 1
                                      226 ( )        2   0.167  0 --> 2
                                      227 ( )        1   0.125  1 --> 0
                                      283 ( )        1   0.500  0 --> 1
        node_134 --> node_133         118 ( )        1   0.333  0 ==> 1
        node_133 --> Montealtosuchus  23 ( )         1   0.200  1 ==> 0
                                      31 ( )         1   0.143  0 ==> 1
                                      135 ( )        1   0.111  0 ==> 1
                                      155 ( )        1   0.091  0 --> 1
        node_133 --> node_132         74 ( )         1   0.143  0 --> 1
                                      102 ( )        1   0.125  1 --> 0
                                      105 ( )        1   0.200  1 --> 2
                                      170 ( )        1   0.250  1 --> 0
        node_132 --> Gasparinisuchus  73 ( )         1   0.500  0 ==> 1
        node_135 --> Hamadasuchus     11 ( )         1   0.111  1 ==> 0
                                      36 ( )         1   0.444  2 ==> 1
                                      78 ( )         1   0.111  0 ==> 1
                                      79 ( )         1   0.143  1 ==> 2
                                      106 ( )        1   0.158  0 ==> 1
                                      130 ( )        1   0.167  0 ==> 1
                                      348 ( )        1   0.333  0 ==> 1
                                      400 ( )        1   0.143  0 ==> 1
                                      409 ( )        1   0.250  0 ==> 1
        node_137 --> node_136         1 ( )          1   0.200  2 ==> 1
                                      3 ( )          2   0.136  1 ==> 3
                                      4 ( )          1   0.250  0 --> 1
                                      5 ( )          1   0.125  0 ==> 1
                                      6 ( )          2   0.200  0 ==> 2
                                      16 ( )         1   0.400  1 --> 2
                                      36 ( )         1   0.444  2 ==> 4
                                      43 ( )         1   0.400  0 ==> 1
                                      45 ( )         1   0.222  1 --> 0
                                      69 ( )         1   0.182  1 ==> 2
                                      95 ( )         1   0.250  1 --> 0
                                      103 ( )        1   0.333  0 ==> 2
                                      105 ( )        1   0.200  1 ==> 2
                                      106 ( )        1   0.158  0 --> 2
                                      123 ( )        1   0.167  1 ==> 0
                                      126 ( )        1   0.154  1 ==> 2
                                      154 ( )        1   0.250  0 ==> 2
                                      191 ( )        1   0.250  0 ==> 1
                                      257 ( )        1   0.167  0 ==> 1
                                      287 ( )        1   0.500  0 ==> 1
                                      294 ( )        1   1.000  0 ==> 1
                                      357 ( )        1   0.286  0 ==> 1
                                      366 ( )        1   0.200  1 ==> 2
                                      392 ( )        1   0.500  0 --> 1
                                      398 ( )        1   0.500  0 ==> 1
                                      399 ( )        1   0.200  0 ==> 1
                                      405 ( )        1   0.333  0 --> 1
                                      435 ( )        1   0.500  0 --> 1
        node_136 --> Mahajangasuchus  9 ( )          1   0.158  2 --> 0
                                      18 ( )         1   0.200  0 ==> 1
                                      74 ( )         1   0.143  0 ==> 1
                                      141 ( )        1   0.125  0 ==> 1
                                      167 ( )        1   0.111  1 ==> 2
                                      181 ( )        1   0.250  0 ==> 1
                                      266 ( )        1   0.125  0 ==> 1
                                      286 ( )        1   0.250  1 --> 0
                                      377 ( )        1   0.200  1 ==> 0
                                      401 ( )        1   0.667  0 ==> 1
        node_136 --> Kaprosuchus      22 ( )         1   0.091  0 ==> 1
                                      70 ( )         1   0.167  1 ==> 0
                                      78 ( )         1   0.111  0 ==> 1
                                      79 ( )         1   0.143  1 ==> 2
                                      155 ( )        1   0.091  0 --> 1
                                      200 ( )        1   0.500  0 ==> 1
                                      209 ( )        1   0.111  0 ==> 1
                                      271 ( )        1   0.333  0 ==> 1
        node_178 --> node_177         56 ( )         1   0.143  1 --> 0
                                      78 ( )         1   0.111  0 ==> 1
                                      90 ( )         1   0.333  1 --> 2
                                      95 ( )         1   0.250  1 --> 0
                                      99 ( )         1   0.333  1 --> 0
                                      103 ( )        1   0.333  0 --> 1
                                      105 ( )        1   0.200  1 ==> 2
                                      107 ( )        1   0.167  0 ==> 1
                                      151 ( )        1   1.000  0 --> 1
                                      156 ( )        1   0.167  1 --> 0
                                      167 ( )        1   0.111  1 ==> 0
                                      193 ( )        1   0.167  0 ==> 1
                                      226 ( )        1   0.167  0 ==> 1
                                      270 ( )        1   0.333  1 --> 0
                                      284 ( )        1   0.167  1 --> 0
                                      310 ( )        1   0.200  0 --> 1
                                      319 ( )        1   0.500  0 --> 1
                                      334 ( )        1   1.000  0 --> 1
                                      339 ( )        1   0.500  0 --> 1
                                      340 ( )        1   0.250  1 --> 0
                                      357 ( )        1   0.286  0 --> 1
                                      374 ( )        1   0.250  1 ==> 0
                                      380 ( )        1   0.500  0 ==> 1
                                      433 ( )        1   0.500  0 --> 1
        node_177 --> node_176         1 ( )          1   0.200  2 --> 1
                                      74 ( )         1   0.143  0 ==> 1
                                      76 ( )         1   0.143  1 --> 0
                                      149 ( )        1   0.400  0 --> 1
                                      187 ( )        1   0.333  0 ==> 1
                                      192 ( )        1   0.200  0 ==> 1
                                      212 ( )        1   0.167  1 ==> 0
                                      373 ( )        1   0.500  0 --> 1
                                      376 ( )        1   0.500  0 ==> 1
        node_176 --> node_139         5 ( )          1   0.125  0 --> 1
                                      26 ( )         1   0.167  1 ==> 0
                                      69 ( )         1   0.182  1 ==> 2
                                      95 ( )         1   0.250  0 --> 2
                                      97 ( )         1   0.250  0 --> 1
                                      126 ( )        2   0.154  0 --> 2
                                      128 ( )        1   0.167  1 --> 0
                                      133 ( )        1   0.250  0 --> 1
                                      202 ( )        1   0.500  0 --> 1
                                      219 ( )        1   0.250  0 --> 1
                                      240 ( )        1   0.333  0 --> 1
                                      258 ( )        1   0.167  0 --> 1
                                      353 ( )        1   0.250  0 --> 1
                                      354 ( )        1   0.333  0 --> 1
                                      411 ( )        1   0.200  0 --> 1
                                      413 ( )        1   0.500  0 --> 1
                                      429 ( )        1   0.333  0 --> 1
                                      430 ( )        1   0.500  0 --> 1
                                      436 ( )        1   0.333  1 --> 0
        node_139 --> Candidodon       1 ( )          1   0.200  1 --> 2
                                      105 ( )        1   0.200  2 ==> 1
                                      107 ( )        1   0.167  1 ==> 0
                                      108 ( )        1   0.333  0 ==> 1
                                      120 ( )        1   0.167  1 ==> 0
                                      140 ( )        1   0.143  1 ==> 0
                                      390 ( )        1   0.333  0 ==> 1
                                      400 ( )        1   0.143  0 ==> 1
        node_139 --> Simosuchus       3 ( )          2   0.136  1 ==> 3
                                      10 ( )         2   0.400  2 ==> 0
                                      16 ( )         1   0.400  1 ==> 0
                                      17 ( )         1   0.200  1 ==> 0
                                      19 ( )         1   0.200  0 ==> 1
                                      22 ( )         1   0.091  0 ==> 1
                                      37 ( )         1   0.286  2 ==> 1
                                      78 ( )         1   0.111  1 ==> 0
                                      79 ( )         1   0.143  1 ==> 0
                                      102 ( )        1   0.125  1 ==> 0
                                      103 ( )        1   0.333  1 ==> 2
                                      128 ( )        1   0.167  0 --> 2
                                      143 ( )        1   0.154  1 ==> 2
                                      149 ( )        1   0.400  1 ==> 2
                                      150 ( )        1   0.333  1 ==> 0
                                      154 ( )        1   0.250  0 ==> 2
                                      176 ( )        1   0.667  1 ==> 0
                                      185 ( )        1   0.200  0 ==> 1
                                      188 ( )        1   0.333  0 ==> 1
                                      191 ( )        1   0.250  0 ==> 1
                                      203 ( )        1   0.200  0 ==> 1
                                      210 ( )        1   0.500  0 ==> 1
                                      265 ( )        1   0.100  1 ==> 0
                                      360 ( )        1   0.125  1 ==> 0
                                      365 ( )        1   0.333  0 ==> 1
                                      383 ( )        1   0.333  0 ==> 1
        node_176 --> node_175         7 ( )          1   0.143  1 --> 0
                                      66 ( )         1   0.100  0 --> 1
                                      91 ( )         2   0.208  3 --> 1
                                      100 ( )        1   0.111  1 --> 0
                                      106 ( )        1   0.158  0 --> 1
                                      108 ( )        1   0.333  0 --> 3
                                      141 ( )        1   0.125  0 --> 1
                                      145 ( )        1   0.091  1 --> 0
                                      168 ( )        1   0.250  1 --> 0
                                      235 ( )        1   0.200  0 --> 1
                                      306 ( )        1   0.500  0 ==> 1
                                      309 ( )        1   0.500  0 ==> 1
                                      315 ( )        1   0.250  1 ==> 0
                                      318 ( )        1   0.500  0 --> 1
                                      322 ( )        1   1.000  0 --> 1
                                      323 ( )        1   1.000  0 --> 1
                                      359 ( )        1   0.333  0 --> 1
                                      366 ( )        1   0.200  1 --> 0
                                      377 ( )        1   0.200  1 --> 0
                                      407 ( )        1   0.200  0 --> 1
                                      417 ( )        1   0.500  0 --> 1
                                      437 ( )        1   0.500  0 --> 2
        node_175 --> node_174         115 ( )        1   0.500  0 --> 1
                                      336 ( )        1   0.333  0 --> 1
        node_174 --> node_140         9 ( )          1   0.158  0 --> 1
                                      104 ( )        1   0.500  0 ==> 1
                                      122 ( )        1   0.125  1 ==> 0
                                      149 ( )        1   0.400  1 --> 0
                                      186 ( )        1   0.200  1 ==> 0
                                      188 ( )        1   0.333  0 --> 1
                                      193 ( )        1   0.167  1 ==> 2
                                      195 ( )        1   0.333  0 ==> 1
                                      301 ( )        1   0.200  0 ==> 1
                                      349 ( )        1   0.333  0 ==> 1
                                      360 ( )        1   0.125  1 --> 0
                                      390 ( )        1   0.333  0 ==> 1
        node_140 --> Malawisuchus     26 ( )         1   0.167  1 ==> 0
                                      108 ( )        1   0.333  3 --> 1
                                      140 ( )        1   0.143  1 ==> 0
                                      235 ( )        1   0.200  1 --> 0
                                      278 ( )        1   0.111  0 ==> 1
        node_140 --> Pakasuchus       11 ( )         1   0.111  0 ==> 1
                                      67 ( )         1   0.182  1 ==> 2
                                      80 ( )         1   0.125  0 ==> 1
                                      90 ( )         1   0.333  2 ==> 1
                                      105 ( )        1   0.200  2 ==> 1
                                      167 ( )        1   0.111  0 ==> 1
                                      394 ( )        1   0.500  0 ==> 1
        node_174 --> node_173         22 ( )         1   0.091  0 ==> 1
                                      42 ( )         1   0.250  0 ==> 1
                                      77 ( )         1   0.231  2 --> 1
                                      111 ( )        1   0.250  0 --> 1
                                      154 ( )        1   0.250  0 --> 1
                                      162 ( )        1   0.100  1 ==> 0
                                      164 ( )        1   0.125  1 --> 0
                                      165 ( )        1   0.100  0 --> 1
                                      182 ( )        1   0.400  1 --> 0
                                      185 ( )        1   0.200  0 ==> 1
                                      198 ( )        1   0.111  0 ==> 1
                                      203 ( )        1   0.200  0 ==> 1
                                      209 ( )        1   0.111  0 --> 1
                                      226 ( )        1   0.167  1 --> 2
                                      228 ( )        1   0.333  0 --> 1
                                      232 ( )        1   0.500  0 ==> 1
                                      279 ( )        1   0.286  0 ==> 1
                                      292 ( )        1   0.500  0 ==> 1
                                      311 ( )        1   1.000  0 ==> 1
                                      355 ( )        1   0.200  0 ==> 1
                                      366 ( )        1   0.200  0 --> 2
                                      368 ( )        1   0.400  1 --> 2
                                      385 ( )        1   0.143  0 --> 1
        node_173 --> node_154         33 ( )         1   0.167  0 --> 1
                                      45 ( )         1   0.222  1 --> 2
                                      79 ( )         1   0.143  1 ==> 0
                                      95 ( )         1   0.250  0 --> 1
                                      108 ( )        1   0.333  3 --> 2
                                      120 ( )        1   0.167  1 ==> 2
                                      191 ( )        1   0.250  0 --> 1
                                      208 ( )        1   0.250  0 --> 1
                                      265 ( )        1   0.100  1 --> 0
                                      271 ( )        1   0.333  0 --> 1
                                      272 ( )        1   0.500  1 --> 0
                                      371 ( )        1   1.000  0 --> 1
                                      372 ( )        1   0.333  0 --> 1
                                      388 ( )        1   1.000  0 --> 1
                                      394 ( )        1   0.500  0 ==> 1
                                      416 ( )        1   0.167  1 ==> 0
                                      422 ( )        1   1.000  0 --> 1
                                      435 ( )        1   0.500  0 --> 1
        node_154 --> Chimaerasuchus   9 ( )          1   0.158  0 ==> 1
                                      11 ( )         1   0.111  0 ==> 1
                                      70 ( )         1   0.167  1 ==> 0
                                      76 ( )         1   0.143  0 ==> 1
                                      101 ( )        1   0.125  0 ==> 1
                                      106 ( )        1   0.158  1 ==> 3
                                      108 ( )        1   0.333  2 --> 4
                                      121 ( )        1   0.143  0 ==> 1
                                      124 ( )        1   0.250  0 ==> 1
                                      140 ( )        1   0.143  1 ==> 0
                                      152 ( )        1   0.500  1 ==> 0
                                      219 ( )        1   0.250  0 ==> {12}
                                      228 ( )        1   0.333  1 --> 0
                                      302 ( )        1   0.250  1 ==> 0
                                      305 ( )        1   0.500  1 ==> 0
                                      388 ( )        1   1.000  1 --> 2
                                      391 ( )        1   0.500  0 ==> 1
        node_154 --> node_153         104 ( )        1   0.500  0 --> 1
                                      127 ( )        1   0.200  1 ==> 0
                                      154 ( )        1   0.250  1 --> 0
                                      164 ( )        1   0.125  0 --> 1
                                      193 ( )        1   0.167  1 ==> 2
                                      226 ( )        1   0.167  2 --> 1
                                      301 ( )        1   0.200  0 --> 1
                                      309 ( )        1   0.500  1 --> 0
                                      363 ( )        1   1.000  0 ==> 1
                                      381 ( )        1   0.500  0 ==> 1
                                      386 ( )        1   0.125  0 --> 1
                                      395 ( )        1   1.000  0 --> 1
        node_153 --> node_152         137 ( )        1   1.000  0 ==> 1
                                      237 ( )        1   0.200  0 --> 1
        node_152 --> node_151         230 ( )        1   0.500  0 --> 1
                                      366 ( )        1   0.200  2 --> 0
        node_151 --> Notosuchus terrestris 12 ( )         1   0.250  0 ==> 1
                                      106 ( )        1   0.158  1 --> 0
                                      136 ( )        1   0.250  0 ==> 1
                                      142 ( )        1   0.200  0 ==> 1
                                      180 ( )        1   0.500  0 ==> 1
                                      299 ( )        1   0.500  0 ==> 1
                                      308 ( )        1   1.000  0 ==> 1
                                      366 ( )        1   0.200  0 --> 1
                                      385 ( )        1   0.143  1 --> 0
                                      440 ( )        1   0.333  0 ==> 1
        node_151 --> node_150         31 ( )         1   0.143  0 --> 1
                                      55 ( )         1   0.250  0 --> 1
                                      67 ( )         1   0.182  1 --> 2
                                      91 ( )         4   0.208  1 --> 5
                                      102 ( )        1   0.125  1 --> 0
                                      119 ( )        1   0.167  1 --> 0
                                      130 ( )        1   0.167  0 --> 1
                                      131 ( )        1   0.200  0 --> 1
                                      132 ( )        1   0.500  0 --> 1
                                      146 ( )        1   0.500  0 --> 1
                                      162 ( )        1   0.100  0 --> 1
                                      165 ( )        1   0.100  1 --> 0
                                      195 ( )        1   0.333  0 --> 1
                                      198 ( )        1   0.111  1 --> 0
                                      209 ( )        1   0.111  1 --> 0
                                      231 ( )        1   0.333  0 --> 1
                                      262 ( )        1   0.333  0 --> 1
                                      264 ( )        1   0.111  1 --> 0
                                      267 ( )        1   0.333  1 --> 0
                                      297 ( )        1   0.250  0 --> 1
                                      310 ( )        1   0.200  1 --> 0
                                      315 ( )        1   0.250  0 --> 1
                                      348 ( )        1   0.333  0 --> 1
                                      349 ( )        1   0.333  0 --> 1
                                      350 ( )        1   0.500  0 --> 1
                                      352 ( )        1   1.000  0 --> 1
                                      353 ( )        1   0.250  0 --> 1
                                      354 ( )        1   0.333  0 --> 1
                                      367 ( )        1   0.250  0 --> 1
                                      370 ( )        1   0.500  0 --> 1
                                      378 ( )        1   0.667  0 --> 1
                                      392 ( )        1   0.500  0 --> 1
                                      429 ( )        1   0.333  0 --> 1
                                      430 ( )        1   0.500  0 --> 1
        node_149 --> Mariliasuchus    29 ( )         1   0.250  1 ==> 0
                                      95 ( )         1   0.250  1 --> 0
                                      98 ( )         1   0.667  0 ==> 2
                                      108 ( )        1   0.333  2 ==> 3
                                      167 ( )        1   0.111  0 ==> {12}
                                      229 ( )        1   0.333  0 ==> 1
                                      293 ( )        1   0.167  0 ==> 1
                                      416 ( )        1   0.167  0 ==> 1
        node_149 --> node_148         97 ( )         1   0.250  0 --> 1
                                      121 ( )        1   0.143  0 --> 1
                                      148 ( )        1   0.333  0 --> 1
                                      157 ( )        1   0.250  1 --> 0
                                      208 ( )        1   0.250  1 --> 0
                                      226 ( )        1   0.167  1 --> 0
                                      237 ( )        1   0.200  1 --> 0
                                      271 ( )        1   0.333  1 --> 0
                                      295 ( )        1   0.286  0 --> 1
                                      301 ( )        1   0.200  1 --> 0
                                      302 ( )        1   0.250  1 --> 0
                                      333 ( )        1   0.500  0 --> 1
                                      336 ( )        1   0.333  1 --> 0
                                      365 ( )        1   0.333  0 --> 1
                                      382 ( )        1   0.500  1 --> 0
                                      384 ( )        1   1.000  0 ==> 1
                                      389 ( )        1   1.000  0 --> 1
                                      397 ( )        1   1.000  0 --> 1
                                      411 ( )        1   0.200  0 --> 1
                                      413 ( )        1   0.500  0 --> 1
        node_148 --> Labidiosuchus    162 ( )        1   0.100  1 --> 0
        node_148 --> node_147         383 ( )        1   0.333  0 --> 1
                                      393 ( )        1   1.000  0 ==> 1
        node_147 --> node_145         127 ( )        1   0.200  0 ==> 1
                                      231 ( )        1   0.333  1 --> 0
                                      262 ( )        1   0.333  1 ==> 0
                                      310 ( )        1   0.200  0 --> 1
                                      324 ( )        1   0.333  1 --> 0
                                      348 ( )        1   0.333  1 --> 0
                                      349 ( )        1   0.333  1 --> 0
                                      360 ( )        1   0.125  1 ==> 0
                                      364 ( )        1   1.000  0 ==> 1
                                      399 ( )        1   0.200  0 ==> 1
                                      412 ( )        1   1.000  0 --> 1
        node_145 --> node_142         22 ( )         1   0.091  1 --> 0
                                      31 ( )         1   0.143  1 --> 0
                                      106 ( )        1   0.158  1 ==> 3
                                      112 ( )        1   0.250  1 ==> 0
                                      124 ( )        1   0.250  0 ==> 1
                                      129 ( )        1   0.500  0 --> 1
                                      133 ( )        1   0.250  0 --> 1
                                      134 ( )        1   0.250  0 --> 1
                                      143 ( )        1   0.154  1 ==> 0
                                      145 ( )        1   0.091  0 ==> 1
                                      164 ( )        1   0.125  1 ==> 0
                                      168 ( )        1   0.250  0 --> 1
                                      181 ( )        1   0.250  0 --> 1
                                      226 ( )        1   0.167  0 --> 1
                                      264 ( )        1   0.111  0 --> 1
                                      293 ( )        1   0.167  0 --> 1
                                      355 ( )        1   0.200  1 --> 0
                                      357 ( )        1   0.286  1 ==> 2
                                      381 ( )        1   0.500  1 ==> 0
                                      383 ( )        1   0.333  1 --> 0
        node_142 --> node_141         135 ( )        1   0.111  1 ==> 0
                                      211 ( )        1   0.333  0 --> 1
        node_145 --> node_144         67 ( )         1   0.182  2 ==> 1
                                      121 ( )        1   0.143  1 --> 0
                                      209 ( )        1   0.111  0 --> 1
                                      265 ( )        1   0.100  0 --> 1
                                      351 ( )        1   1.000  0 ==> 1
                                      364 ( )        1   1.000  1 ==> 2
        node_144 --> Caipirasuchus.stenognathus 102 ( )        1   0.125  0 --> 1
                                      229 ( )        1   0.333  0 ==> 1
                                      271 ( )        1   0.333  0 --> 1
                                      400 ( )        1   0.143  0 ==> 1
        node_144 --> node_143         225 ( )        1   0.500  2 ==> 1
                                      353 ( )        1   0.250  1 ==> 0
                                      372 ( )        1   0.333  1 --> 0
        node_143 --> Caipirasuchus.montealtensis 293 ( )        1   0.167  0 ==> 1
        node_143 --> Caipirasuchus.paulistanus 278 ( )        1   0.111  0 ==> 1
                                      407 ( )        1   0.200  1 ==> 0
        node_147 --> node_146         74 ( )         1   0.143  1 --> 0
                                      198 ( )        1   0.111  0 --> 1
                                      278 ( )        1   0.111  0 --> 1
                                      357 ( )        1   0.286  1 --> 0
                                      385 ( )        1   0.143  1 --> 0
                                      386 ( )        1   0.125  1 ==> 0
                                      391 ( )        1   0.500  0 ==> 1
                                      405 ( )        1   0.333  0 --> 1
        node_146 --> Yacarerani       22 ( )         1   0.091  1 ==> 0
                                      29 ( )         1   0.250  1 ==> 0
        node_146 --> Adamantinasuchus 122 ( )        1   0.125  1 ==> 0
                                      130 ( )        1   0.167  1 --> 0
                                      216 ( )        1   0.250  0 ==> 1
                                      229 ( )        1   0.333  0 ==> 1
                                      366 ( )        1   0.200  0 ==> 1
        node_150 --> Coringasuchus    236 ( )        1   0.400  0 ==> 2
        node_152 --> Llanosuchus tamaensis 207 ( )        1   0.667  0 ==> 2
                                      236 ( )        1   0.400  0 ==> 1
        node_173 --> node_172         67 ( )         1   0.182  1 --> 2
                                      78 ( )         1   0.111  1 --> 0
                                      85 ( )         1   0.500  1 --> 0
                                      98 ( )         1   0.667  0 --> 2
                                      103 ( )        1   0.333  1 ==> 2
                                      131 ( )        1   0.200  0 --> 1
                                      159 ( )        1   0.333  0 ==> 2
                                      174 ( )        1   0.333  0 --> 1
                                      187 ( )        1   0.333  1 --> 0
                                      193 ( )        1   0.167  1 ==> 0
                                      293 ( )        1   0.167  0 --> 1
                                      297 ( )        1   0.250  0 --> 1
                                      306 ( )        1   0.500  1 --> 0
                                      312 ( )        1   1.000  0 --> 1
                                      338 ( )        1   0.500  0 --> 1
                                      340 ( )        1   0.250  0 --> 1
                                      342 ( )        1   0.333  1 --> 0
                                      347 ( )        1   0.500  1 --> 0
                                      373 ( )        1   0.500  1 --> 0
                                      378 ( )        1   0.667  0 --> 2
                                      424 ( )        1   1.000  0 --> 1
                                      426 ( )        1   0.500  1 --> 0
                                      427 ( )        1   0.333  1 --> 0
                                      432 ( )        1   0.333  0 --> 1
                                      434 ( )        1   0.250  1 --> 0
                                      438 ( )        1   0.500  0 --> 1
        node_172 --> node_171         120 ( )        1   0.167  1 ==> 0
        node_171 --> node_170         81 ( )         1   0.143  0 --> 1
                                      236 ( )        1   0.400  0 --> 1
                                      284 ( )        1   0.167  0 --> 1
                                      370 ( )        1   0.500  0 ==> 1
                                      385 ( )        1   0.143  1 --> 0
        node_170 --> Comahuesuchus    3 ( )          2   0.136  1 ==> 3
                                      103 ( )        1   0.333  2 ==> 0
                                      119 ( )        1   0.167  1 ==> 0
                                      126 ( )        2   0.154  0 ==> 2
                                      127 ( )        1   0.200  1 ==> 0
                                      167 ( )        2   0.111  0 ==> 2
                                      183 ( )        1   0.167  0 ==> 1
                                      193 ( )        1   0.167  0 ==> 1
                                      230 ( )        1   0.500  0 ==> 1
                                      231 ( )        1   0.333  0 ==> 1
                                      262 ( )        1   0.333  0 ==> 1
                                      440 ( )        1   0.333  0 ==> 1
        node_170 --> node_169         3 ( )          1   0.136  1 ==> 0
                                      9 ( )          1   0.158  0 ==> 2
                                      80 ( )         1   0.125  0 ==> 1
                                      107 ( )        1   0.167  1 ==> 0
                                      111 ( )        1   0.250  1 --> 0
                                      118 ( )        1   0.333  0 ==> 1
                                      121 ( )        1   0.143  0 --> 1
                                      130 ( )        1   0.167  0 ==> 1
                                      138 ( )        1   0.125  1 ==> 0
                                      155 ( )        1   0.091  1 ==> 0
                                      158 ( )        1   0.200  0 ==> 1
                                      168 ( )        1   0.250  0 ==> 1
                                      181 ( )        1   0.250  0 ==> 1
                                      185 ( )        1   0.200  1 ==> 0
                                      228 ( )        1   0.333  1 --> 2
                                      268 ( )        1   0.250  0 ==> 1
                                      368 ( )        1   0.400  2 --> 1
                                      399 ( )        1   0.200  0 ==> 1
                                      408 ( )        1   1.000  0 --> 1
        node_169 --> node_161         12 ( )         1   0.250  0 --> 1
                                      19 ( )         1   0.200  0 --> 1
                                      33 ( )         1   0.167  0 --> 1
                                      36 ( )         1   0.444  2 --> 3
                                      44 ( )         1   0.182  0 --> 1
                                      45 ( )         1   0.222  1 --> 2
                                      53 ( )         1   1.000  1 --> 0
                                      74 ( )         1   0.143  1 --> 0
                                      76 ( )         1   0.143  0 --> 1
                                      129 ( )        1   0.500  0 ==> 1
                                      134 ( )        1   0.250  0 --> 1
                                      136 ( )        1   0.250  0 --> 1
                                      143 ( )        1   0.154  1 --> 2
                                      180 ( )        1   0.500  0 --> 1
                                      182 ( )        1   0.400  0 --> 1
                                      233 ( )        1   1.000  0 --> 1
                                      290 ( )        1   1.000  0 --> 1
                                      291 ( )        1   1.000  0 --> 1
                                      307 ( )        1   0.500  0 --> 1
                                      313 ( )        1   1.000  0 --> 1
                                      350 ( )        1   0.500  0 --> 1
                                      361 ( )        1   1.000  0 ==> 1
                                      398 ( )        1   0.500  0 --> 1
                                      401 ( )        1   0.667  0 --> 1
                                      403 ( )        1   1.000  0 --> 1
                                      406 ( )        1   1.000  0 ==> 1
                                      410 ( )        1   0.333  0 --> 1
                                      437 ( )        1   0.500  2 --> 0
        node_161 --> node_160         78 ( )         1   0.111  0 ==> 1
                                      106 ( )        1   0.158  1 ==> 2
                                      237 ( )        1   0.200  0 --> 1
                                      362 ( )        1   0.333  0 --> 1
                                      402 ( )        1   1.000  0 --> 1
                                      405 ( )        1   0.333  0 --> 1
        node_160 --> node_159         189 ( )        1   0.333  0 --> 1
                                      257 ( )        1   0.167  0 ==> 1
                                      400 ( )        1   0.143  0 ==> 1
        node_159 --> node_158         237 ( )        1   0.200  1 --> 0
                                      354 ( )        1   0.333  0 ==> 1
                                      401 ( )        1   0.667  1 ==> 2
                                      404 ( )        1   0.500  0 --> 1
        node_158 --> node_157         9 ( )          1   0.158  2 ==> 3
                                      106 ( )        1   0.158  2 ==> 1
                                      138 ( )        1   0.125  0 ==> 1
                                      227 ( )        1   0.125  0 ==> 1
                                      318 ( )        1   0.500  1 --> 0
        node_157 --> Campinasuchus    66 ( )         1   0.100  1 ==> 0
                                      155 ( )        1   0.091  0 ==> 1
                                      185 ( )        1   0.200  0 ==> 1
                                      193 ( )        1   0.167  0 ==> 1
                                      257 ( )        1   0.167  1 ==> 0
                                      284 ( )        1   0.167  1 ==> 0
                                      404 ( )        1   0.500  1 --> 0
        node_157 --> node_156         44 ( )         1   0.182  1 --> 0
                                      206 ( )        1   0.200  1 --> 0
                                      279 ( )        1   0.286  1 --> 2
                                      362 ( )        1   0.333  1 --> 0
                                      411 ( )        1   0.200  0 ==> 1
        node_156 --> node_155         399 ( )        1   0.200  1 ==> 0
        node_155 --> B. pachecoi      74 ( )         1   0.143  0 ==> 1
        node_158 --> Stratiotosuchus  145 ( )        1   0.091  0 ==> 1
                                      214 ( )        1   0.333  0 ==> 1
                                      340 ( )        1   0.250  1 --> 0
                                      357 ( )        1   0.286  1 ==> 0
                                      420 ( )        1   0.500  1 ==> 0
        node_159 --> Pissarrachampsa  108 ( )        1   0.333  3 ==> 4
                                      165 ( )        1   0.100  1 ==> 0
                                      193 ( )        1   0.167  0 ==> 1
                                      228 ( )        1   0.333  2 --> 1
        node_160 --> Pabhwehshi       7 ( )          1   0.143  0 ==> 1
                                      409 ( )        1   0.250  0 ==> 1
                                      410 ( )        1   0.333  1 --> 0
        node_169 --> node_168         56 ( )         1   0.143  0 ==> 1
                                      81 ( )         1   0.143  1 --> 0
                                      91 ( )         4   0.208  1 --> 5
                                      105 ( )        1   0.200  2 --> 1
                                      108 ( )        1   0.333  3 --> 0
                                      112 ( )        1   0.250  1 ==> 0
                                      139 ( )        1   0.200  1 --> 0
                                      141 ( )        1   0.125  1 ==> 0
                                      144 ( )        1   0.250  1 --> 0
                                      149 ( )        1   0.400  1 ==> 0
                                      157 ( )        1   0.250  1 ==> 0
                                      179 ( )        1   0.667  0 ==> 1
                                      186 ( )        1   0.200  1 ==> 0
                                      192 ( )        1   0.200  1 ==> 0
                                      212 ( )        1   0.167  0 ==> 1
                                      235 ( )        1   0.200  1 --> 0
                                      286 ( )        1   0.250  0 --> 1
                                      292 ( )        1   0.500  1 --> 0
                                      299 ( )        1   0.500  0 --> 1
                                      302 ( )        1   0.250  1 --> 0
                                      310 ( )        1   0.200  1 --> 0
                                      316 ( )        1   1.000  0 ==> 1
                                      326 ( )        1   0.500  1 --> 0
                                      331 ( )        1   0.500  0 ==> 1
                                      332 ( )        1   1.000  0 ==> 1
                                      335 ( )        1   1.000  0 ==> 1
                                      344 ( )        1   1.000  0 --> 1
                                      355 ( )        1   0.200  1 ==> 0
                                      359 ( )        1   0.333  1 --> 0
                                      374 ( )        1   0.250  0 --> 1
                                      376 ( )        1   0.500  1 --> 0
                                      417 ( )        1   0.500  1 --> 0
                                      421 ( )        1   0.333  1 --> 0
                                      428 ( )        1   0.500  1 --> 0
        node_168 --> Iberosuchus      67 ( )         1   0.182  2 ==> 1
                                      161 ( )        1   0.167  0 ==> 1
                                      227 ( )        1   0.125  0 ==> 1
                                      285 ( )        1   0.400  1 ==> 0
                                      315 ( )        1   0.250  0 ==> 1
                                      418 ( )        1   0.500  0 ==> 1
        node_168 --> node_167         7 ( )          1   0.143  0 ==> 1
                                      26 ( )         1   0.167  1 --> 0
                                      121 ( )        1   0.143  1 --> 0
                                      135 ( )        1   0.111  1 ==> 0
                                      142 ( )        1   0.200  0 ==> 1
                                      145 ( )        1   0.091  0 ==> 1
                                      156 ( )        1   0.167  0 ==> 1
                                      162 ( )        1   0.100  0 --> 1
                                      198 ( )        1   0.111  1 ==> 0
                                      203 ( )        1   0.200  1 --> 0
                                      226 ( )        2   0.167  2 ==> 0
                                      333 ( )        1   0.500  0 --> 1
                                      407 ( )        1   0.200  1 --> 0
        node_167 --> node_166         69 ( )         1   0.182  1 ==> 0
                                      155 ( )        1   0.091  0 --> 1
                                      167 ( )        1   0.111  0 --> 1
                                      189 ( )        1   0.333  0 --> 1
                                      219 ( )        1   0.250  0 --> 1
                                      220 ( )        1   0.200  0 --> 1
                                      269 ( )        1   0.333  1 --> 0
        node_166 --> node_165         288 ( )        1   1.000  0 ==> 1
        node_165 --> node_162         42 ( )         1   0.250  1 --> 0
                                      162 ( )        1   0.100  1 --> 0
                                      163 ( )        1   0.333  0 --> 1
                                      226 ( )        2   0.167  0 ==> 2
                                      239 ( )        1   0.500  0 --> 1
                                      241 ( )        1   0.500  0 --> 1
                                      285 ( )        1   0.400  1 ==> 2
                                      409 ( )        1   0.250  0 ==> 1
        node_162 --> Bretesuchus      227 ( )        1   0.125  0 ==> 1
        node_165 --> node_164         9 ( )          1   0.158  2 ==> 1
                                      140 ( )        1   0.143  1 ==> 2
                                      174 ( )        1   0.333  1 --> 0
                                      232 ( )        1   0.500  1 --> 0
                                      279 ( )        1   0.286  1 --> 0
                                      293 ( )        1   0.167  1 --> 0
        node_164 --> S. icaeorhinus   396 ( )        1   0.250  0 ==> 1
                                      407 ( )        1   0.200  0 --> 1
        node_164 --> node_163         69 ( )         1   0.182  0 --> 1
                                      289 ( )        1   1.000  0 ==> 1
        node_163 --> S. querejazus    42 ( )         1   0.250  1 ==> 0
                                      179 ( )        1   0.667  1 ==> 0
        node_163 --> Lumbrera form    121 ( )        1   0.143  0 ==> 1
                                      279 ( )        1   0.286  0 --> 1
        node_167 --> Lorosuchus       3 ( )          3   0.136  0 ==> 3
                                      5 ( )          1   0.125  0 ==> 1
                                      6 ( )          2   0.200  0 ==> 2
                                      9 ( )          1   0.158  2 ==> 1
                                      25 ( )         1   0.200  1 ==> 0
                                      42 ( )         1   0.250  1 ==> 0
                                      66 ( )         1   0.100  1 ==> 0
                                      77 ( )         1   0.231  1 ==> 2
                                      103 ( )        1   0.333  2 ==> 3
                                      120 ( )        1   0.167  0 ==> 1
                                      139 ( )        1   0.200  0 --> 1
                                      160 ( )        1   0.167  0 ==> 1
                                      266 ( )        1   0.125  0 ==> 1
                                      368 ( )        1   0.400  1 ==> 2
                                      378 ( )        1   0.667  2 --> 0
                                      399 ( )        1   0.200  1 ==> 0
        node_171 --> Razanandrongobe  77 ( )         1   0.231  1 --> 2
                                      106 ( )        1   0.158  1 --> 0
                                      108 ( )        1   0.333  3 --> 0
                                      123 ( )        1   0.167  1 ==> 0
                                      128 ( )        1   0.167  1 ==> 0
                                      135 ( )        1   0.111  1 ==> 0
                                      140 ( )        1   0.143  1 ==> 0
                                      161 ( )        1   0.167  0 ==> 1
                                      213 ( )        1   0.500  0 ==> 1
                                      227 ( )        1   0.125  0 ==> 1
                                      264 ( )        1   0.111  1 ==> 0
                                      285 ( )        1   0.400  1 ==> 0
                                      396 ( )        1   0.250  0 ==> 1
                                      410 ( )        1   0.333  0 ==> 1
        node_172 --> Pehuenchesuchus  155 ( )        1   0.091  1 ==> 0
        node_175 --> Neuquensuchus    157 ( )        1   0.250  1 ==> 0
                                      317 ( )        1   0.500  0 ==> 1
                                      439 ( )        1   0.200  0 ==> 1
        node_177 --> Libycosuchus     79 ( )         1   0.143  1 ==> 0
        node_179 --> Microsuchus      438 ( )        1   0.500  0 ==> 1
                                      439 ( )        1   0.200  0 ==> 1
        node_180 --> Stolokrosuchus   7 ( )          1   0.143  1 --> 0
                                      36 ( )         1   0.444  2 ==> 1
                                      77 ( )         1   0.231  2 ==> 3
                                      105 ( )        1   0.200  1 ==> 0
                                      124 ( )        1   0.250  0 ==> 1
                                      130 ( )        1   0.167  0 ==> 1
                                      148 ( )        1   0.333  0 ==> 1
                                      161 ( )        1   0.167  0 ==> 1
                                      227 ( )        1   0.125  0 ==> 1
                                      243 ( )        1   0.600  0 --> 1
                                      246 ( )        1   0.333  0 ==> 1
                                      283 ( )        1   0.500  0 ==> 1
                                      285 ( )        1   0.400  1 ==> 0
                                      286 ( )        1   0.250  0 ==> 1
                                      287 ( )        1   0.500  0 ==> 1
                                      295 ( )        1   0.286  0 ==> 2
                                      386 ( )        1   0.125  0 ==> 1
                                      409 ( )        1   0.250  0 ==> 1
        node_217 --> node_216         3 ( )          1   0.136  1 ==> 2
                                      6 ( )          1   0.200  0 ==> 1
                                      36 ( )         1   0.444  2 ==> 0
                                      65 ( )         1   0.429  3 ==> 2
                                      96 ( )         2   0.200  0 --> 2
                                      103 ( )        1   0.333  0 ==> 3
                                      112 ( )        1   0.250  1 ==> 0
                                      116 ( )        1   0.667  1 ==> 0
                                      123 ( )        1   0.167  1 --> 0
                                      126 ( )        1   0.154  0 --> 1
                                      140 ( )        1   0.143  1 --> 0
                                      150 ( )        1   0.333  1 ==> 0
                                      153 ( )        1   0.500  0 ==> 1
                                      154 ( )        1   0.250  0 --> 1
                                      155 ( )        1   0.091  1 ==> 0
                                      261 ( )        1   0.333  1 --> 0
                                      317 ( )        1   0.500  0 ==> 1
                                      321 ( )        1   0.500  0 --> 1
                                      337 ( )        1   1.000  0 --> 1
                                      341 ( )        1   1.000  1 --> 0
                                      345 ( )        1   1.000  0 --> 1
                                      356 ( )        1   0.400  1 ==> 0
                                      358 ( )        1   1.000  0 ==> 1
                                      416 ( )        1   0.167  1 --> 0
                                      418 ( )        1   0.500  0 --> 1
                                      434 ( )        1   0.250  1 --> 0
                                      436 ( )        1   0.333  1 --> 0
        node_216 --> node_200         3 ( )          1   0.136  2 ==> 3
                                      27 ( )         1   0.200  0 --> 1
                                      75 ( )         1   0.200  0 --> 1
                                      81 ( )         1   0.143  0 ==> 1
                                      144 ( )        1   0.250  1 ==> 0
                                      159 ( )        1   0.333  0 --> 2
                                      178 ( )        1   0.167  0 ==> 1
                                      183 ( )        1   0.167  0 ==> 1
                                      246 ( )        1   0.333  0 --> 1
                                      258 ( )        1   0.167  0 --> 1
                                      264 ( )        1   0.111  1 ==> 0
                                      266 ( )        1   0.125  0 --> 1
                                      300 ( )        1   0.500  0 --> 1
                                      432 ( )        1   0.333  0 --> 1
        node_200 --> node_181         4 ( )          1   0.250  0 --> 1
                                      17 ( )         1   0.200  1 ==> 0
                                      31 ( )         1   0.143  0 ==> 1
                                      35 ( )         1   1.000  0 ==> 1
                                      56 ( )         1   0.143  1 --> 0
                                      66 ( )         1   0.100  1 --> 0
                                      83 ( )         1   0.500  1 ==> 0
                                      92 ( )         1   0.250  0 --> 1
                                      94 ( )         1   0.500  0 --> 2
                                      100 ( )        1   0.111  1 ==> 0
                                      140 ( )        1   0.143  0 --> 1
                                      219 ( )        1   0.250  0 --> 2
        node_181 --> Theriosuchus     12 ( )         1   0.250  0 ==> 1
                                      22 ( )         1   0.091  0 ==> 1
        node_181 --> Alligatorium     91 ( )         2   0.208  2 --> 0
        node_200 --> node_199         6 ( )          1   0.200  1 ==> 2
                                      67 ( )         1   0.182  1 ==> 2
                                      79 ( )         1   0.143  1 ==> 2
                                      105 ( )        1   0.200  1 ==> 0
                                      159 ( )        1   0.333  2 --> 3
                                      169 ( )        1   0.250  0 ==> 1
                                      173 ( )        1   0.500  0 ==> 1
                                      278 ( )        1   0.111  0 ==> 1
                                      282 ( )        1   0.500  0 --> 1
        node_199 --> node_185         5 ( )          1   0.125  0 --> 1
                                      13 ( )         1   0.250  0 ==> 1
                                      69 ( )         1   0.182  1 ==> 2
                                      75 ( )         1   0.200  1 --> 0
                                      86 ( )         1   0.400  2 --> 1
                                      101 ( )        1   0.125  0 ==> 1
                                      102 ( )        1   0.125  1 --> 0
                                      136 ( )        1   0.250  0 --> 1
                                      155 ( )        1   0.091  0 ==> 1
                                      161 ( )        1   0.167  0 ==> 1
                                      162 ( )        1   0.100  1 --> 0
                                      207 ( )        1   0.667  0 ==> 1
                                      266 ( )        1   0.125  1 --> 0
                                      367 ( )        1   0.250  0 --> 1
                                      400 ( )        1   0.143  0 ==> 1
        node_185 --> Goniopholis simus 126 ( )        1   0.154  1 --> 0
                                      385 ( )        1   0.143  0 ==> 1
                                      386 ( )        1   0.125  0 ==> 1
        node_185 --> node_184         10 ( )         1   0.400  2 ==> 1
                                      37 ( )         1   0.286  2 --> 1
                                      159 ( )        1   0.333  3 --> 0
                                      264 ( )        1   0.111  0 --> 1
        node_184 --> node_182         276 ( )        1   1.000  0 ==> 2
                                      295 ( )        1   0.286  0 --> 1
        node_182 --> Goniopholis stovalli 106 ( )        1   0.158  0 ==> 1
        node_182 --> Eutretauranosuchus 271 ( )        1   0.333  0 ==> 2
        node_184 --> node_183         5 ( )          1   0.125  1 --> 0
                                      7 ( )          1   0.143  1 ==> 0
                                      38 ( )         1   1.000  1 --> 2
                                      76 ( )         1   0.143  0 --> 1
                                      79 ( )         1   0.143  2 ==> 1
                                      183 ( )        1   0.167  1 --> 0
                                      265 ( )        1   0.100  0 --> 1
                                      360 ( )        1   0.125  1 --> 0
        node_183 --> Calsoyasuchus    23 ( )         2   0.200  0 ==> 2
                                      67 ( )         1   0.182  2 ==> 1
        node_183 --> Sunosuchus       11 ( )         1   0.111  0 ==> 1
                                      37 ( )         1   0.286  1 --> 2
                                      268 ( )        1   0.250  0 ==> 1
                                      276 ( )        1   1.000  0 ==> 3
        node_199 --> node_198         27 ( )         1   0.200  1 --> 0
                                      43 ( )         1   0.400  0 ==> 1
                                      44 ( )         1   0.182  0 --> 1
                                      69 ( )         1   0.182  1 ==> 0
                                      94 ( )         1   0.500  0 --> 1
                                      96 ( )         1   0.200  2 ==> 1
                                      97 ( )         1   0.250  0 ==> 1
                                      171 ( )        1   0.111  0 --> 1
                                      284 ( )        1   0.167  0 --> 1
        node_198 --> node_196         65 ( )         1   0.429  2 --> 1
                                      90 ( )         1   0.333  0 ==> 1
                                      91 ( )         1   0.208  2 ==> 3
                                      92 ( )         1   0.250  0 ==> 1
                                      93 ( )         1   0.333  0 --> 1
                                      165 ( )        1   0.100  1 ==> 0
                                      177 ( )        1   0.500  0 --> 1
                                      258 ( )        1   0.167  1 --> 0
                                      260 ( )        1   0.500  0 --> 1
                                      261 ( )        1   0.333  0 --> 1
        node_196 --> node_186         9 ( )          1   0.158  1 --> 0
                                      22 ( )         1   0.091  0 ==> 1
                                      44 ( )         1   0.182  1 --> 0
                                      59 ( )         1   0.333  1 ==> 0
                                      144 ( )        1   0.250  0 --> 1
                                      171 ( )        1   0.111  1 --> 0
                                      219 ( )        1   0.250  0 ==> 2
                                      223 ( )        1   0.500  0 --> 1
                                      274 ( )        1   1.000  1 --> 0
                                      275 ( )        1   1.000  0 --> 1
                                      279 ( )        1   0.286  0 ==> 1
                                      281 ( )        1   1.000  0 --> 1
                                      356 ( )        2   0.400  0 --> 2
                                      374 ( )        1   0.250  1 --> 0
                                      380 ( )        1   0.500  0 --> 1
        node_186 --> Shamosuchus      11 ( )         1   0.111  0 ==> 1
                                      79 ( )         1   0.143  2 ==> 1
                                      122 ( )        1   0.125  1 ==> 0
                                      184 ( )        1   0.333  1 ==> 0
                                      220 ( )        1   0.200  0 ==> 1
                                      277 ( )        1   1.000  0 ==> 1
        node_186 --> Rugosuchus       95 ( )         1   0.250  1 ==> 2
                                      128 ( )        1   0.167  1 ==> 0
                                      257 ( )        1   0.167  0 ==> 1
                                      280 ( )        1   0.250  0 ==> 1
                                      386 ( )        1   0.125  0 ==> 1
        node_196 --> node_195         43 ( )         1   0.400  1 ==> 2
                                      44 ( )         1   0.182  1 ==> 2
                                      75 ( )         1   0.200  1 --> 0
                                      76 ( )         1   0.143  0 --> 1
                                      101 ( )        1   0.125  0 --> 1
                                      265 ( )        1   0.100  0 ==> 1
                                      278 ( )        1   0.111  1 ==> 0
                                      282 ( )        1   0.500  1 --> 0
                                      431 ( )        1   1.000  0 --> 1
        node_195 --> Hylaeochampsa    1 ( )          2   0.200  2 ==> 0
                                      11 ( )         1   0.111  0 ==> 1
                                      184 ( )        1   0.333  1 ==> 2
        node_195 --> node_194         23 ( )         1   0.200  0 ==> 1
                                      182 ( )        1   0.400  1 --> 2
                                      268 ( )        1   0.250  0 ==> 1
        node_194 --> node_193         5 ( )          1   0.125  0 ==> 1
                                      27 ( )         1   0.200  0 --> 1
                                      82 ( )         1   0.500  1 --> 2
                                      95 ( )         1   0.250  1 --> 2
                                      165 ( )        1   0.100  0 ==> 1
                                      266 ( )        1   0.125  1 ==> 0
        node_193 --> node_192         13 ( )         1   0.250  0 ==> 1
                                      117 ( )        1   0.200  1 ==> 0
        node_192 --> Borealosuchus    23 ( )         1   0.200  1 ==> 0
                                      50 ( )         1   0.333  0 ==> 1
                                      82 ( )         1   0.500  2 --> 1
                                      89 ( )         1   0.333  0 ==> 1
                                      260 ( )        1   0.500  1 ==> 0
        node_192 --> node_191         96 ( )         1   0.200  1 --> 0
                                      97 ( )         1   0.250  1 --> 2
                                      98 ( )         1   0.667  0 ==> 1
                                      101 ( )        1   0.125  1 --> 0
        node_191 --> node_188         71 ( )         1   0.667  1 ==> 2
                                      91 ( )         1   0.208  3 ==> 4
                                      100 ( )        1   0.111  1 ==> 0
                                      126 ( )        1   0.154  1 --> 2
                                      243 ( )        1   0.600  0 --> 1
                                      258 ( )        1   0.167  0 ==> 1
                                      284 ( )        1   0.167  1 --> 0
        node_188 --> node_187         3 ( )          1   0.136  3 ==> 2
                                      18 ( )         1   0.200  0 --> 1
                                      20 ( )         1   0.500  0 ==> 1
                                      45 ( )         1   0.222  1 --> 0
                                      57 ( )         1   0.333  0 ==> 1
                                      77 ( )         1   0.231  2 --> 3
                                      79 ( )         2   0.143  2 ==> 0
                                      81 ( )         1   0.143  1 --> 0
                                      96 ( )         1   0.200  0 --> 1
                                      97 ( )         1   0.250  2 --> 1
                                      159 ( )        1   0.333  3 --> 0
                                      162 ( )        1   0.100  1 ==> 0
                                      177 ( )        1   0.500  1 --> 0
                                      178 ( )        1   0.167  1 ==> 0
                                      256 ( )        1   0.500  0 --> 1
                                      259 ( )        1   1.000  0 --> 1
                                      261 ( )        1   0.333  1 --> 0
                                      263 ( )        1   0.333  0 --> 1
                                      267 ( )        1   0.333  1 ==> 0
                                      270 ( )        1   0.333  1 ==> 0
                                      280 ( )        1   0.250  0 --> 1
                                      355 ( )        1   0.200  0 --> 1
                                      360 ( )        1   0.125  1 ==> 0
                                      377 ( )        1   0.200  1 --> 0
                                      411 ( )        1   0.200  0 --> 1
        node_187 --> Gavialis         2 ( )          1   0.250  0 ==> 1
                                      9 ( )          1   0.158  1 ==> 0
                                      14 ( )         1   0.500  0 ==> 1
                                      238 ( )        1   0.500  0 ==> 1
                                      266 ( )        1   0.125  0 ==> 1
        node_187 --> Argochampsa      25 ( )         1   0.200  1 ==> 0
                                      36 ( )         1   0.444  0 ==> 1
                                      68 ( )         1   0.250  1 ==> 0
                                      126 ( )        1   0.154  2 --> 1
                                      183 ( )        1   0.167  1 ==> 0
                                      234 ( )        1   0.500  1 ==> 0
                                      257 ( )        1   0.167  0 ==> 1
        node_188 --> Crocodylus       23 ( )         1   0.200  1 ==> 2
                                      77 ( )         2   0.231  2 ==> 0
                                      379 ( )        1   0.333  0 ==> 1
        node_191 --> node_190         4 ( )          1   0.250  0 ==> 1
                                      171 ( )        1   0.111  1 --> 0
                                      264 ( )        1   0.111  0 ==> 1
                                      278 ( )        1   0.111  0 ==> 1
                                      295 ( )        1   0.286  0 ==> 1
                                      356 ( )        1   0.400  0 --> 1
                                      372 ( )        1   0.333  0 --> 1
        node_190 --> Leidyosuchus canadensis 23 ( )         1   0.200  1 ==> 0
                                      50 ( )         1   0.333  0 ==> 1
        node_190 --> node_189         77 ( )         2   0.231  2 ==> 0
                                      128 ( )        1   0.167  1 --> 0
                                      169 ( )        1   0.250  1 ==> 0
                                      279 ( )        1   0.286  0 ==> 1
        node_189 --> Diplocynodon hantoniensis 82 ( )         1   0.500  2 --> 1
                                      171 ( )        1   0.111  0 --> 1
        node_189 --> Alligator        9 ( )          1   0.158  1 ==> 0
                                      13 ( )         1   0.250  1 ==> 0
                                      23 ( )         1   0.200  1 ==> 2
                                      66 ( )         1   0.100  1 ==> 0
                                      69 ( )         2   0.182  0 ==> 2
                                      89 ( )         1   0.333  0 ==> 1
                                      100 ( )        1   0.111  1 ==> 0
                                      144 ( )        1   0.250  0 ==> 1
                                      266 ( )        1   0.125  0 ==> 1
        node_193 --> Asiatosuchus germanicus 258 ( )        1   0.167  0 ==> 1
        node_194 --> Pristichampsus vorax 3 ( )          3   0.136  3 ==> 0
                                      64 ( )         1   0.500  0 ==> 1
                                      120 ( )        1   0.167  1 ==> 0
                                      140 ( )        1   0.143  0 ==> 1
                                      147 ( )        1   0.333  1 ==> 0
                                      160 ( )        1   0.167  1 ==> 0
                                      181 ( )        1   0.250  0 ==> 1
        node_198 --> node_197         45 ( )         1   0.222  1 --> 0
                                      65 ( )         1   0.429  2 --> 3
                                      122 ( )        1   0.125  1 --> 0
                                      158 ( )        1   0.200  0 --> 1
                                      269 ( )        1   0.333  1 ==> 0
        node_197 --> Bernissartia     264 ( )        1   0.111  0 ==> 1
                                      280 ( )        1   0.250  0 ==> 1
        node_197 --> Glen Rose Form   6 ( )          2   0.200  2 ==> 0
                                      31 ( )         1   0.143  0 ==> 1
                                      66 ( )         1   0.100  1 ==> 0
                                      80 ( )         1   0.125  0 ==> 1
                                      184 ( )        1   0.333  1 ==> 0
                                      219 ( )        1   0.250  0 ==> 2
                                      262 ( )        1   0.333  0 ==> 2
                                      276 ( )        1   1.000  0 ==> 1
                                      396 ( )        1   0.250  0 ==> 1
        node_216 --> node_215         5 ( )          1   0.125  0 ==> 1
                                      9 ( )          1   0.158  1 --> 0
                                      13 ( )         1   0.250  0 ==> 1
                                      18 ( )         1   0.200  0 ==> 1
                                      26 ( )         1   0.167  1 --> 0
                                      45 ( )         1   0.222  1 ==> 0
                                      57 ( )         1   0.333  0 ==> 1
                                      63 ( )         1   1.000  1 ==> 0
                                      65 ( )         1   0.429  2 ==> 1
                                      77 ( )         1   0.231  2 ==> 3
                                      79 ( )         1   0.143  1 ==> 0
                                      91 ( )         2   0.208  2 --> 0
                                      99 ( )         1   0.333  1 --> 0
                                      101 ( )        1   0.125  0 --> 1
                                      117 ( )        1   0.200  1 ==> 0
                                      142 ( )        1   0.200  0 --> 1
                                      145 ( )        1   0.091  1 --> 0
                                      162 ( )        1   0.100  1 --> 0
                                      182 ( )        1   0.400  1 --> 0
                                      243 ( )        1   0.600  0 --> 1
                                      255 ( )        1   1.000  0 --> 1
                                      268 ( )        1   0.250  0 --> 1
                                      295 ( )        1   0.286  0 ==> 1
                                      301 ( )        1   0.200  0 ==> 1
                                      310 ( )        1   0.200  0 --> 1
                                      315 ( )        1   0.250  1 --> 0
                                      355 ( )        1   0.200  0 --> 1
                                      360 ( )        1   0.125  1 ==> 0
                                      377 ( )        1   0.200  1 ==> 0
                                      385 ( )        1   0.143  0 --> 1
                                      386 ( )        1   0.125  0 ==> 1
        node_215 --> node_207         6 ( )          1   0.200  1 ==> 2
                                      43 ( )         1   0.400  0 ==> 1
                                      44 ( )         1   0.182  0 --> 1
                                      67 ( )         1   0.182  1 ==> 2
                                      69 ( )         1   0.182  1 --> 2
                                      70 ( )         1   0.167  0 --> 1
                                      94 ( )         1   0.500  0 --> 1
                                      126 ( )        1   0.154  1 ==> 2
                                      169 ( )        1   0.250  0 ==> 1
                                      238 ( )        1   0.500  0 ==> 1
                                      270 ( )        1   0.333  1 ==> 0
                                      366 ( )        1   0.200  1 --> 0
                                      367 ( )        1   0.250  0 --> 1
                                      416 ( )        1   0.167  0 --> 1
        node_207 --> Eothoracosaurus mississippiens 9 ( )          1   0.158  0 --> 1
                                      26 ( )         1   0.167  0 --> 1
                                      43 ( )         1   0.400  1 ==> 2
                                      91 ( )         1   0.208  0 --> {12345}
                                      92 ( )         1   0.250  0 ==> 1
                                      93 ( )         1   0.333  0 ==> 1
                                      96 ( )         1   0.200  2 ==> 1
                                      105 ( )        1   0.200  1 ==> 0
                                      171 ( )        1   0.111  0 ==> 1
                                      263 ( )        1   0.333  0 ==> 1
                                      264 ( )        1   0.111  1 ==> 0
                                      265 ( )        1   0.100  0 ==> 1
        node_207 --> node_206         36 ( )         1   0.444  0 ==> 1
                                      101 ( )        1   0.125  1 --> 0
                                      107 ( )        1   0.167  0 --> 1
                                      122 ( )        1   0.125  1 --> 0
                                      143 ( )        1   0.154  1 --> 0
                                      155 ( )        1   0.091  0 --> 1
                                      227 ( )        1   0.125  0 --> 1
                                      236 ( )        1   0.400  0 --> 2
        node_206 --> node_205         18 ( )         1   0.200  1 ==> 0
                                      28 ( )         1   1.000  0 ==> 1
                                      256 ( )        1   0.500  0 ==> 1
        node_205 --> node_203         27 ( )         1   0.200  0 --> 1
                                      33 ( )         1   0.167  0 ==> 1
                                      64 ( )         1   0.500  0 ==> 1
                                      68 ( )         1   0.250  1 ==> 0
                                      106 ( )        1   0.158  0 --> 1
                                      128 ( )        1   0.167  1 ==> 0
                                      142 ( )        1   0.200  1 --> 2
                                      156 ( )        1   0.167  0 --> 1
                                      169 ( )        1   0.250  1 --> 0
                                      235 ( )        1   0.200  0 --> 1
                                      257 ( )        1   0.167  0 ==> 1
                                      360 ( )        1   0.125  0 --> 1
        node_203 --> node_202         252 ( )        1   0.250  1 ==> 0
        node_201 --> Rhabdognathus    264 ( )        1   0.111  1 ==> 0
        node_201 --> Dyrosaurus       167 ( )        2   0.111  2 ==> 0
        node_203 --> Sokotosuchus     9 ( )          1   0.158  0 ==> 1
                                      79 ( )         1   0.143  0 ==> 1
                                      178 ( )        1   0.167  0 ==> 1
        node_205 --> node_204         57 ( )         1   0.333  1 ==> 0
                                      78 ( )         1   0.111  0 ==> 1
                                      122 ( )        1   0.125  0 --> 1
                                      145 ( )        1   0.091  0 --> 1
                                      161 ( )        1   0.167  0 --> 1
                                      163 ( )        1   0.333  0 ==> 1
                                      239 ( )        1   0.500  0 ==> 1
                                      240 ( )        1   0.333  0 ==> 1
                                      241 ( )        1   0.500  0 ==> 1
                                      265 ( )        1   0.100  0 ==> 1
        node_204 --> Sarcosuchus      3 ( )          1   0.136  2 ==> 3
                                      80 ( )         1   0.125  0 ==> 1
                                      100 ( )        1   0.111  1 ==> 0
                                      236 ( )        1   0.400  2 --> 0
                                      278 ( )        1   0.111  0 ==> 1
                                      386 ( )        1   0.125  1 ==> 0
        node_206 --> Pholidosaurus    2 ( )          1   0.250  0 ==> 1
        node_215 --> node_214         14 ( )         1   0.500  0 ==> 1
                                      15 ( )         1   0.200  1 --> 0
                                      16 ( )         1   0.400  1 ==> 2
                                      17 ( )         1   0.200  1 ==> 0
                                      24 ( )         1   0.500  1 ==> 0
                                      30 ( )         1   0.500  1 ==> 0
                                      33 ( )         1   0.167  0 ==> 1
                                      46 ( )         1   0.500  1 ==> 0
                                      47 ( )         1   0.500  1 ==> 0
                                      49 ( )         1   0.667  2 ==> 1
                                      56 ( )         1   0.143  1 --> 0
                                      60 ( )         1   0.500  0 ==> 1
                                      65 ( )         1   0.429  1 ==> 0
                                      68 ( )         1   0.250  1 ==> 0
                                      72 ( )         1   0.500  1 --> 0
                                      84 ( )         1   0.500  1 ==> 0
                                      86 ( )         1   0.400  2 ==> 1
                                      106 ( )        1   0.158  0 ==> 1
                                      113 ( )        1   0.333  1 --> 0
                                      126 ( )        1   0.154  1 --> 0
                                      141 ( )        1   0.125  0 --> 1
                                      166 ( )        1   1.000  0 ==> 1
                                      167 ( )        2   0.111  2 ==> 0
                                      175 ( )        1   1.000  0 ==> 1
                                      179 ( )        1   0.667  0 ==> 2
                                      197 ( )        1   0.333  0 ==> 1
                                      206 ( )        1   0.200  1 ==> 0
                                      228 ( )        2   0.333  0 ==> 2
                                      243 ( )        1   0.600  1 --> 3
                                      244 ( )        1   0.500  0 ==> 1
                                      249 ( )        1   1.000  0 ==> 1
                                      252 ( )        1   0.250  1 --> 0
                                      253 ( )        1   1.000  0 --> 1
                                      267 ( )        1   0.333  1 ==> 0
                                      325 ( )        1   1.000  0 ==> 1
                                      369 ( )        1   0.500  0 --> 1
                                      434 ( )        1   0.250  0 --> 1
        node_214 --> node_213         118 ( )        1   0.333  0 ==> 1
                                      142 ( )        1   0.200  1 --> 0
                                      248 ( )        1   1.000  0 ==> 1
                                      379 ( )        1   0.333  0 --> 1
                                      385 ( )        1   0.143  1 --> 0
        node_213 --> Pelagosaurus     20 ( )         1   0.500  0 ==> 1
                                      25 ( )         1   0.200  1 ==> 0
                                      59 ( )         1   0.333  1 ==> 0
                                      252 ( )        1   0.250  0 --> 1
        node_213 --> node_212         1 ( )          2   0.200  2 --> 0
                                      6 ( )          1   0.200  1 --> 2
                                      15 ( )         1   0.200  0 --> 1
                                      75 ( )         1   0.200  0 ==> 1
                                      100 ( )        1   0.111  1 --> 0
                                      102 ( )        1   0.125  1 ==> 0
                                      106 ( )        1   0.158  1 ==> 2
                                      110 ( )        1   1.000  1 --> 0
                                      111 ( )        1   0.250  0 ==> 1
                                      136 ( )        1   0.250  0 --> 1
                                      143 ( )        1   0.154  1 --> 2
                                      154 ( )        1   0.250  1 --> 0
                                      172 ( )        1   0.500  1 ==> 0
                                      246 ( )        1   0.333  0 ==> 1
                                      247 ( )        1   1.000  0 ==> 1
                                      250 ( )        1   0.500  0 ==> 1
                                      251 ( )        1   1.000  0 ==> 1
                                      411 ( )        1   0.200  0 --> 1
        node_212 --> M. superciliousus 244 ( )        1   0.500  1 ==> 0
                                      362 ( )        1   0.333  0 ==> 1
        node_212 --> node_211         131 ( )        1   0.200  0 --> 1
                                      242 ( )        1   0.333  0 --> 1
                                      245 ( )        1   1.000  0 --> 1
                                      386 ( )        1   0.125  1 --> 0
        node_211 --> M. casamequelai  44 ( )         1   0.182  0 ==> 1
        node_211 --> node_210         69 ( )         1   0.182  1 ==> 0
                                      254 ( )        1   1.000  0 ==> 1
        node_210 --> node_208         66 ( )         1   0.100  1 ==> 0
                                      242 ( )        1   0.333  1 --> 0
        node_210 --> node_209         3 ( )          1   0.136  2 ==> 1
                                      18 ( )         1   0.200  1 --> 0
                                      120 ( )        1   0.167  1 ==> 0
                                      140 ( )        1   0.143  0 ==> 1
                                      142 ( )        1   0.200  0 --> 1
        node_214 --> Steneosaurus bollensis 209 ( )        1   0.111  0 ==> 1
        node_223 --> node_222         119 ( )        1   0.167  0 --> 1
                                      159 ( )        1   0.333  0 ==> 2
                                      161 ( )        1   0.167  0 --> 1
        node_222 --> S. huilensis     140 ( )        1   0.143  1 ==> 2
                                      158 ( )        1   0.200  0 ==> 1

paup> PSet opt=delTran;

paup> DescribeTrees;

Tree description:

  Unrooted tree(s) rooted using outgroup method
  Optimality criterion = parsimony
    Character-status summary:
      Of 440 total characters:
        43 characters are of type 'ord' (Wagner)
        397 characters are of type 'unord'
        All characters have equal weight
        2 characters are constant
        15 variable characters are parsimony-uninformative
        Number of parsimony-informative characters = 423
    Gaps are treated as "missing"
    Multistate taxa interpreted as uncertainty
    Character-state optimization: Delayed transformation (DELTRAN)

Tree 1 (rooted using user-specified outgroup)

Branch lengths and linkages for tree #1 (unrooted)

                                     Assigned       Minimum       Maximum
                    Connected          branch      possible      possible
   Node              to node           length        length        length
-------------------------------------------------------------------------
Gracilisuchus (1)*     224                 12            12            19
   114                 224                  4             1            24
Terrestrisuchus (2)    114                  3             1             4
Dibothrosuchus (3)     114                 11             4            16
   223                 224                  4             4            46
   221                 223                 33             2            52
   119                 221                 12             6            25
   118                 119                  8             6            22
   116                 118                  7             5            16
   115                 116                  6             2            13
Protosuchus rich (4)   115                  3             2             8
Protosuchus haug (5)   115                  4             2             4
Hemiprotosuchus (6)    116                  1             1             3
   117                 118                 12             9            28
Edentosuchus (8)       117                 15             5            16
KayentaForm (9)        117                  8             1             9
Orthosuchus (7)        119                 17             8            20
   220                 221                 12             7            28
   120                 220                 16            14            32
Zaraasuchus (10)       120                  4             1             4
Gobiosuchus (11)       120                 10             0            12
   219                 220                 14             8            35
   124                 219                  9             2            26
   122                 124                  9             6            11
   121                 122                  1             0             3
Sichuanosuchus s (12)  121                  2             1             2
Shantungosuchus (14)   121                  1             0             1
Sichuanosuchus h (13)  122                  1             1             2
   123                 124                  4             4            23
Zosuchus (15)          123                 17             8            19
Fruitachampsa (18)     123                 21            11            25
   218                 219                 19            13            39
   125                 218                  7             4            14
Hsisosuchus chow (16)  125                  3             0             4
Hsisosuchus chun (17)  125                  6             1             7
   217                 218                 20            13            40
   180                 217                 10             6            53
   179                 180                  1             0            53
   178                 179                 28             5            55
   138                 178                 15             8            27
   131                 138                 10             5            23
   130                 131                  3             2            15
   129                 130                  6             2            16
   128                 129                  3             2            19
   127                 128                 10             2            19
   126                 127                  3             3            12
Uruguaysuchus (19)     126                 13             6            14
A. patagonicus (60)    126                  0             0             0
A. gomesii (59)        127                  6             1             6
A. buitreraensis (61)  128                  4             3             5
A. tsangatsangan (63)  129                  9             4            10
Anatosuchus (64)       130                 12             9            13
A. wegeneri (62)       131                  6             4             6
   137                 138                  9             5            27
   135                 137                  8             6            20
   134                 135                  5             2            21
   133                 134                  4             1            10
Montealtosuchus (65)   133                  5             3             7
   132                 133                  1             0             8
Uberabasuchus (66)     132                  6             0             7
Gasparinisuchus (68)   132                  1             1             1
Lomasuchus (67)        134                  2             0             4
Hamadasuchus (69)      135                 13             9            13
   136                 137                 25            21            43
Mahajangasuchus (70)   136                 21             8            24
Kaprosuchus (71)       136                 14             7            15
   177                 178                 12             8            37
   176                 177                 18             5            33
   139                 176                  3             2            28
Candidodon (20)        139                  8             7             9
Simosuchus (22)        139                 51            27            53
   175                 176                  3             3            32
   174                 175                  4             0            29
   140                 174                  9             8            17
Malawisuchus (23)      140                  7             3             8
Pakasuchus (24)        140                 12             7            12
   173                 174                 24            11            45
   154                 173                  4             4            31
Chimaerasuchus (25)    154                 20            14            21
   153                 154                  8             4            38
   152                 153                  2             1            29
   151                 152                 13             0            29
Notosuchus terre (26)  151                 12             7            17
   150                 151                  0             0            50
   149                 150                 22             0            50
Mariliasuchus (28)     149                 19             7            19
   148                 149                  1             1            40
Labidiosuchus (29)     148                  0             0             1
   147                 148                 12             1            42
   145                 147                  8             5            19
   142                 145                  8             8            27
   141                 142                  1             1            12
Caryonosuchus (30)     141                  0             0             0
Armadillosuchus (32)   141                  9             0            11
S. huenei (31)         142                  7             0             8
   144                 145                  7             3            11
Caipirasuchus.st (33)  144                  4             2             6
   143                 144                  3             2             6
Caipirasuchus.mo (34)  143                  3             1             4
Caipirasuchus.pa (35)  143                  2             2             2
   146                 147                  4             2            34
Yacarerani (36)        146                 27             2            32
Adamantinasuchus (37)  146                  4             4             5
Coringasuchus (38)     150                  1             1             1
Llanosuchus tama (112) 152                  3             2             3
Morrinhosuchus (39)    153                  0             0             0
   172                 173                  3             3            39
   171                 172                  5             1            37
   170                 171                  7             1            39
Comahuesuchus (27)     170                 20            15            20
   169                 170                 26            14            47
   161                 169                  4             3            43
   160                 161                  2             2            44
   159                 160                 25             2            45
   158                 159                 14             2            25
   157                 158                  4             4            14
Campinasuchus (40)     157                  6             6             7
   156                 157                  5             1            16
B. albertoi (42)       156                  3             0             4
   155                 156                  7             1             8
B. pachecoi (43)       155                  1             1             1
B. salgadoensis (44)   155                  1             0             1
Stratiotosuchus (45)   158                  6             4             7
Pissarrachampsa (41)   159                  4             3             5
Pabhwehshi (58)        160                  3             2             4
Cynodontosuchus (47)   161                  1             0             1
   168                 169                 15            14            44
Iberosuchus (49)       168                  9             6             9
   167                 168                 14             8            39
   166                 167                  2             1            30
   165                 166                  6             1            29
   162                 165                  4             4            11
Bretesuchus (50)       162                  7             1             8
Ayllusuchus (55)       162                  0             0             0
   164                 165                  4             2            28
S. icaeorhinus (53)    164                 20             1            23
   163                 164                  2             1             6
S. querejazus (54)     163                  6             2             6
Lumbrera form (57)     163                  2             1             3
Barinasuchus (51)      166                  0             0             0
Lorosuchus (56)        167                 19            17            21
Razanandrongobe (113)  171                 13            11            17
Pehuenchesuchus (46)   172                  1             1             1
Neuquensuchus (111)    175                  3             3             3
Libycosuchus (21)      177                  2             1             2
Microsuchus (110)      179                  5             2             5
Stolokrosuchus (72)    180                 25            16            26
   216                 217                 19            13            43
   200                 216                 11             6            36
   181                 200                  6             5            18
Theriosuchus (73)      181                 12             2            14
Alligatorium (74)      181                  0             0             2
   199                 200                 13             7            30
   185                 199                  7             7            20
Goniopholis simu (75)  185                  5             2             6
   184                 185                  1             1            14
   182                 184                  2             1             8
Goniopholis stov (76)  182                  4             1             4
Eutretauranosuch (77)  182                  3             1             4
   183                 184                  3             2            15
Calsoyasuchus (78)     183                 10             3            10
Sunosuchus (79)        183                  7             3             9
   198                 199                  8             4            26
   196                 198                  4             4            23
   186                 196                  5             4            19
Shamosuchus (80)       186                 17             6            18
Rugosuchus (108)       186                  5             5             6
   195                 196                  6             4            26
Hylaeochampsa (82)     195                  4             4             4
   194                 195                  4             2            23
   193                 194                  5             3            22
   192                 193                  2             2            18
Borealosuchus (84)     192                  5             4             6
   191                 192                 14             1            21
   188                 191                  4             4             9
   187                 188                 11            10            27
Gavialis (87)          187                 19             5            22
Argochampsa (109)      187                  6             6             7
Crocodylus (90)        188                 10             4            11
   190                 191                  6             4            11
Leidyosuchus can (88)  190                  3             2             3
   189                 190                  5             4             9
Diplocynodon han (91)  189                  0             0             2
Alligator (92)         189                 16            10            16
Asiatosuchus ger (89)  193                  2             1             2
Pristichampsus v (85)  194                 10             9            11
   197                 198                  3             1            12
Bernissartia (81)      197                  5             2             5
Glen Rose Form (83)    197                 15            10            16
   215                 216                 17            15            36
   207                 215                 13             7            25
Eothoracosaurus  (86)  207                 13             9            14
   206                 207                  2             1            22
   205                 206                  8             3            22
   203                 205                  6             5            15
   202                 203                  6             1             9
   201                 202                  1             0             3
Rhabdognathus (101)    201                  3             1             3
Dyrosaurus (103)       201                  2             2             2
Hyposaurus (104)       202                  0             0             0
Sokotosuchus (102)     203                  4             3             4
   204                 205                 10             7            20
Sarcosuchus (106)      204                  8             5            10
Terminonaris (107)     204                  2             0             4
Pholidosaurus (105)    206                  2             1             2
   214                 215                 31            27            52
   213                 214                  6             2            17
Pelagosaurus (93)      213                  7             3             9
   212                 213                 12             9            27
M. superciliousu (95)  212                  4             2             4
   211                 212                  2             0            16
M. casamequelai (96)   211                  2             1             2
   210                 211                  7             2            15
   208                 210                  2             1             8
C. araucaniensis (97)  208                  1             0             2
C. suevicus (98)       208                  3             0             3
   209                 210                  3             3             8
D. maximus (99)        209                  0             0             0
D. andiniensis (100)   209                  4             0             5
Steneosaurus bol (94)  214                  5             1             6
   222                 223                  1             1             5
Bergisuchus (48)       222                  2             0             4
S. huilensis (52)      222                  2             2             2
-------------------------------------------------------------------------
Sum                                      1738


Tree length = 1738
Consistency index (CI) = 0.3038
Homoplasy index (HI) = 0.6962
CI excluding uninformative characters = 0.2977
HI excluding uninformative characters = 0.7023
Retention index (RI) = 0.7335
Rescaled consistency index (RC) = 0.2228

/------------------------------------------------------------------------------------------------------------------------------------------------------------- Gracilisuchus
|
|                                                                                                                                                      /------ Terrestrisuchus
|     /----------------------------------------------------------------------------------------------------------------------------------------------114
|     |                                                                                                                                                \------ Dibothrosuchus
|     |
|     |                                                                                                                                                /------ Protosuchus richardsoni
|     |                                                                                                                                          /---115
|     |                                                                                                                                          |     \------ Protosuchus haughtoni
|     |                                                                                                                                     /--116
|     |                                                                                                                                     |    \------------ Hemiprotosuchus
|     |                                                                                                                               /---118
|     |                                                                                                                               |     |          /------ Edentosuchus
|     |          /------------------------------------------------------------------------------------------------------------------119     \--------117
|     |          |                                                                                                                    |                \------ KayentaForm
|     |          |                                                                                                                    |
|     |          |                                                                                                                    \----------------------- Orthosuchus
|     |          |
|     |          |                                                                                                                                     /------ Zaraasuchus
|     |          |     /-----------------------------------------------------------------------------------------------------------------------------120
|     |          |     |                                                                                                                               \------ Gobiosuchus
|     |          |     |
|     |          |     |                                                                                                                               /------ Sichuanosuchus shuhanensis
|     |          |     |                                                                                                                         /---121
|     |          |     |                                                                                                                         |     \------ Shantungosuchus
|     |          |     |                                                                                                                    /--122
|     |          |     |                                                                                                                    |    \------------ Sichuanosuchus huidongensis
|     |     /--221     |     /------------------------------------------------------------------------------------------------------------124
|     |     |    |     |     |                                                                                                              |          /------ Zosuchus
|     |     |    |     |     |                                                                                                              \--------123
|     |     |    |     |     |                                                                                                                         \------ Fruitachampsa
|     |     |    |     |     |
|     |     |    |     |     |                                                                                                                         /------ Hsisosuchus chowi
|     |     |    |     |     |     /-----------------------------------------------------------------------------------------------------------------125
|     |     |    |     |     |     |                                                                                                                   \------ Hsisosuchus chungkingensis
|     |     |    |     |     |     |
|     |     |    |     |     |     |                                                                                                                   /------ Uruguaysuchus
|     |     |    |     |     |     |                                                                                                             /---126
|     |     |    |     |     |     |                                                                                                             |     \------ A. patagonicus
|     |     |    |     |     |     |                                                                                                        /--127
|     |     |    \---220     |     |                                                                                                  /---128    \------------ A. gomesii
|     |     |          |     |     |                                                                                                  |     |
|     |     |          |     |     |                                                                                            /---129     \----------------- A. buitreraensis
|     |     |          |     |     |                                                                                            |     |
|     |     |          |     |     |                                                                                      /---130     \----------------------- A. tsangatsangana
|     |     |          |     |     |                                                                                      |     |
|     |     |          |     |     |                                                                                /---131     \----------------------------- Anatosuchus
|     |     |          |     |     |                                                                                |     |
|     |     |          |     |     |                                                                                |     \----------------------------------- A. wegeneri
|     |     |          |     |     |                                                                                |
|     |     |          |     |     |                                                                                |                            /------------ Montealtosuchus
|     |     |          |     |     |                                                                                |                            |
|     |     |          |     |     |                      /-------------------------------------------------------138                       /--133     /------ Uberabasuchus
|     |     |          |     |     |                      |                                                         |                       |    \---132
|     |     |          |     |     |                      |                                                         |                 /---134          \------ Gasparinisuchus
|     |     |          |     |     |                      |                                                         |                 |     |
|     |     |          |     |     |                      |                                                         |           /---135     \----------------- Lomasuchus
|     |     |          |     |     |                      |                                                         |           |     |
|     |     |          |     |     |                      |                                                         \---------137     \----------------------- Hamadasuchus
|     |     |          |     |     |                      |                                                                     |
|     |     |          |     |     |                      |                                                                     |                      /------ Mahajangasuchus
|     |     |          \---219     |                      |                                                                     \--------------------136
|     |     |                |     |                      |                                                                                            \------ Kaprosuchus
|     |     |                |     |                      |
\---224     |                |     |                      |                                                                                            /------ Candidodon
      |     |                |     |                      |           /------------------------------------------------------------------------------139
      |     |                |     |                      |           |                                                                                \------ Simosuchus
      |     |                |     |                      |           |
      |     |                |     |                      |           |                                                                                /------ Malawisuchus
      |     |                |     |                      |           |          /-------------------------------------------------------------------140
      |     |                |     |                      |           |          |                                                                     \------ Pakasuchus
      |     |                |     |                      |           |          |
      |     |                |     |                      |           |          |           /---------------------------------------------------------------- Chimaerasuchus
      |     |                |     |                      |           |          |           |
      |     |                |     |                      |           |          |           |                /----------------------------------------------- Notosuchus terrestris
      |     |                |     |                      |           |          |           |                |
      |     |                |     |                      |           |          |           |                |           /----------------------------------- Mariliasuchus
      |     |                |     |                      |           |          |           |                |           |
      |     |                |     |                      |           |          |           |                |           |     /----------------------------- Labidiosuchus
      |     |                |     |                      |           |          |           |                |           |     |
      |     |                |     |                      |           |          |           |                |     /---149     |                      /------ Caryonosuchus
      |     |                |     |                      |           |          |           |           /--151     |     |     |                /---141
      |     |                |     |                      |           |          |           |           |    |     |     |     |                |     \------ Armadillosuchus
      |     |                |     |                      |           |          |     /---154           |    |     |     |     |           /--142
      |     |                |     |                /---178           |          |     |     |           |    |     |     \---148           |    \------------ S. huenei
      |     |                |     |                |     |           |          |     |     |           |    |     |           |     /---145
      |     |                |     |                |     |           |          |     |     |           |    |     |           |     |     |    /------------ Caipirasuchus.stenognathus
      |     |                |     |                |     |           |          |     |     |           |    |     |           |     |     |    |
      |     |                |     |                |     |           |     /--174     |     |           |    \---150           |     |     \--144     /------ Caipirasuchus.montealtensis
      |     |                |     |                |     |           |     |    |     |     |     /---152          |           \---147          \---143
      |     |                |     |                |     |     /---176     |    |     |     |     |     |          |                 |                \------ Caipirasuchus.paulistanus
      |     |                |     |                |     |     |     |     |    |     |     |     |     |          |                 |
      |     |                |     |                |     |     |     |     |    |     |     |     |     |          |                 |                /------ Yacarerani
      |     |                |     |                |     |     |     |     |    |     |     |     |     |          |                 \--------------146
      |     |                \---218                |     |     |     |     |    |     |     |     |     |          |                                  \------ Adamantinasuchus
      |     |                      |                |     |     |     |     |    |     |     \---153     |          |
      |     |                      |                |     |     |     |     |    |     |           |     |          \----------------------------------------- Coringasuchus
      |     |                      |                |     |     |     |     |    |     |           |     |
      |     |                      |                |     |     |     |     |    |     |           |     \---------------------------------------------------- Llanosuchus tamaensis
      |     |                      |                |     |     |     |     |    |     |           |
      |     |                      |                |     |     |     |     |    |     |           \---------------------------------------------------------- Morrinhosuchus
      |     |                      |                |     |     |     |     |    |     |
      |     |                      |                |     |     |     |     |    |     |                 /---------------------------------------------------- Comahuesuchus
      |     |                      |                |     |     |     |     |    |     |                 |
      |     |                      |                |     |     |     |     |    |     |                 |                                  /----------------- Campinasuchus
      |     |                      |                |     |     |     |     |    |     |                 |                                  |
      |     |                      |                |     |     |     |     |    |     |                 |                            /---157    /------------ B. albertoi
      |     |                      |                |     |     |     |     |    \---173                 |                            |     |    |
      |     |                      |                |     |     |     |     |          |                 |                            |     \--156     /------ B. pachecoi
      |     |                      |                |     |     |     |     |          |                 |                      /---158          \---155
      |     |                      |                |     |     |     |     |          |                 |                      |     |                \------ B. salgadoensis
      |     |                      |                |     |     |     |     |          |           /---170                /---159     |
      |     |                      |                |     |     |     |     |          |           |     |                |     |     \----------------------- Stratiotosuchus
      |     |                      |                |     |     |     |     |          |           |     |                |     |
      |     |                      |           /--179     |     |     \---175          |           |     |          /---160     \----------------------------- Pissarrachampsa
[truncated: 239,020 more chars]
